# Supplementary material for: Genomic and transcriptomic insights into Raffaelea lauricola pathogenesis
Source: BMC Genomics. 2020 Aug 20;21:570. doi: 10.1186/s12864-020-06988-y (PMC7441637; doi:10.1186/s12864-020-06988-y)
Supplement: Supplementary file 3 — Additional file 3: Supplemental Table S1 - Repetitive elements identified within genome assemblies. Supplementary Table S2. Predicted effector proteins (EffectorP 2.0) and differential expression for R. lauricola. Supplementary Table S3. Predicted effector proteins (EffectorP 2.0) for R. aguacate PL1004. Supplemental Table S4. Predicted secreted proteins unique to R. lauricola RL4 relative to R. aguacate PL1004. Supplementary Table S5. Genes encoding secreted proteins unique to R. aguacate PL1004 relative to R. lauricola RL4. Supplemental Table S6. Master annotation table with RNAseq data. Supplemental Table S7. R. lauricola differentially expressed genes. Supplementary Tabe S8. Number of CAZy family members in two Raffaelea genomes. Supplementary Table S9. Secondary metabolite cluster genes in R. lauricola RL4. Supplementary Table S10. Secondary metabolite cluster genes in R. aguacate PL1004. Table S11. Disease scores of the inoculated redbay trees at 60 days post inoculation. Table S12. Read pairs in fungus inoculated stem samples. Table S13. R. lauricola sulfur transporters. Table S14. R. lauricola and R. aguacate sulfur assimilation genes. Table S15. R. lauricola alternative sulfur regualtory genes. [file 12864_2020_6988_MOESM3_ESM.xlsx]

## Sheet: Table S1
Supplemental Table S1 - Repetitive elements identified within genome assemblies
	Number of Elements			Total Length (bp)			Percent of Total Repetitive Elements			Percent of Assembled Chromosome
Classification	R. lauricola RL4	R. aguacate PL1004		R. lauricola RL4	R. aguacate PL1004		R. lauricola RL4	R. aguacate PL1004		R. lauricola RL4	R. aguacate PL1004
Total interspersed repeats	3447	2887		2101895	974880		69.7287	41.4301		6.07	2.7
Retroelements	757	298		884348	135626		29.3375	5.76379		2.55	0.37
SINEs	0	0		0	0		0	0		0	0
LINEs	306	187	0	204915	61614	0	6.79789	2.61845	0	0.59	0.17
LTR elements	451	111		679433	74012		22.5396	3.14534		1.96	0.2
DNA transposons	554	336		402047	205697		13.3376	8.74164		1.16	0.57
Unclassified	2136	2253		815500	633557		27.0535	26.9247		2.36	1.75
Small RNA	43	0		8404	0		0.278796	0		0.02	0
Satellites	0	51		0	6822		0	0.289919		0	0.02
Simple repeats	18216	26824		789354	1211667		26.1862	51.493		2.28	3.35
Low complexity	2352	3176		114739	159702		3.80637	6.78696		0.33	0.44

## Sheet: Table S2
Supplementary Table S2. Predicted effector proteins (EffectorP 2.0) and differential expression for R. lauricola
Gene ID*	R. aguacate Gene ID	SignalP	SMURF	EffectorP prediction	Description	GO Names list	InterPro IDs	TC_DB ID	Transporter family	log2FoldChange	padj
RL4_JR_06214	-	Y	-	Effector probability:0.955	glycosyltransferase family 90	C:membrane; C:integral component of membrane; F:transferase activity	PS51257 (PROSITE_PROFILES)			-1.13523	0.53962
RL4_JR_08167	Rsp272_RL_09085	Y	-	Effector probability:0.947	hypothetical protein SPI_06563	F:binding	IPR005089 (PFAM)			-0.868845	0.324562
RL4_JR_08163	Rsp272_RL_09094	Y	-	Effector probability:0.926	hypothetical protein CMQ_4252		no IPS match			-2.75059	0.0650853
RL4_JR_03847	-	Y	-	Effector probability:0.913	hypothetical protein CC84DRAFT_1221594		no IPS match			-6.99907	2.67e-26
RL4_JR_10338	-	Y	-	Effector probability:0.911	glycosyltransferase family 90	C:membrane; C:integral component of membrane; F:transferase activity	no IPS match			7.45817	2.96e-24
RL4_JR_02616	Rsp272_RL_04138	Y	-	Effector probability:0.909	arthropod defensin domain-containing		no IPS match			0.311495	0.911067
RL4_JR_02171	Rsp272_RL_02419	Y	-	Effector probability:0.902	hypothetical protein CMQ_7402		no IPS match			-3.97967	3.44e-08
RL4_JR_09713	Rsp272_RL_08009	Y	-	Effector probability:0.871	Peptidyl-prolyl cis-trans isomerase B	C:endoplasmic reticulum lumen; F:peptidyl-prolyl cis-trans isomerase activity; C:integral component of membrane; F:peptide binding; P:protein peptidyl-prolyl isomerization; P:protein folding	IPR002130 (PRINTS); IPR002130 (PFAM); IPR029000 (G3DSA:2.40.100.GENE3D); IPR024936 (PANTHER); IPR002130 (PROSITE_PROFILES); IPR029000 (SUPERFAMILY)	3.D.1.8.1	the h(+) or na(+)-translocating nadh dehydrogenase (ndh) family.	-0.748285	0.0371444
RL4_JR_07202	-	Y	-	Effector probability:0.868	hypothetical protein PFICI_11276	C:virion; P:evasion or tolerance by virus of host immune response	no IPS match			-4.34323	0.00133182
RL4_JR_09924	-	Y	-	Effector probability:0.86	---NA---		no IPS match			-1.12106	0.210289
RL4_JR_06964	Rsp272_RL_03240	Y	-	Effector probability:0.844	endosomal cargo receptor	C:endoplasmic reticulum membrane; C:integral component of membrane; P:transport	IPR009038 (SMART); IPR009038 (PFAM); IPR015720 (PANTHER); PTHR22811:SF46 (PANTHER); IPR009038 (PROSITE_PROFILES); IPR009038 (SUPERFAMILY)	9.B.188.1.2	the transmembrane emp24 domain-containing protein (tmed) family.	-1.2543	0.000575337
RL4_JR_06369	-	Y	-	Effector probability:0.83	hypothetical protein TRIVIDRAFT_69582		no IPS match			3.14864
RL4_JR_03931	Rsp272_RL_06682	Y	-	Effector probability:0.828	hypothetical protein VM1G_03608	P:cellular nitrogen compound biosynthetic process; C:cellular_component; F:molecular_function	no IPS match			-4.43038	7.82e-09
RL4_JR_00158	Rsp272_RL_05104	Y	-	Effector probability:0.827	hypothetical protein CMQ_291	C:cellular_component; F:molecular_function	IPR011058 (G3DSA:2.30.60.GENE3D); IPR011058 (PFAM); IPR011058 (SUPERFAMILY)			-1.8027	0.499938
RL4_JR_00115	Rsp272_RL_10653	Y	-	Effector probability:0.817	hypothetical protein AK830_g11410		IPR029167 (PFAM)			-1.02048
RL4_JR_09102	Rsp272_RL_07800	Y	-	Effector probability:0.786	peptide methionine sulfoxide reductase	P:protein repair; C:nucleus; P:mycelium development; C:cytoplasm; P:cellular response to oxidative stress; F:peptide-methionine (S)-S-oxide reductase activity; P:oxidation-reduction process	IPR002569 (PFAM); IPR002569 (G3DSA:3.30.1060.GENE3D); IPR002569 (TIGRFAM); IPR028427 (PANTHER); PTHR10173:SF6 (PANTHER); IPR002569 (SUPERFAMILY)			2.26606	9.41e-15
RL4_JR_07125	Rsp272_RL_07598	Y	-	Effector probability:0.779	glycoside hydrolase family 45	P:polysaccharide catabolic process; F:cellulase activity	IPR009009 (PFAM); IPR009009 (G3DSA:2.40.40.GENE3D); IPR007112 (PROSITE_PROFILES); IPR009009 (SUPERFAMILY)			0.252142	0.646188
RL4_JR_08653	Rsp272_RL_08445	Y	-	Effector probability:0.778	NPP1 domain	P:biological_process; C:cellular_component; F:molecular_function	IPR008701 (PFAM); IPR008701 (PIRSF); PTHR33657 (PANTHER); PTHR33657:SF8 (PANTHER)			-0.235062	0.760022
RL4_JR_09572	Rsp272_RL_06532	Y	-	Effector probability:0.777	endosomal p24b	C:endoplasmic reticulum membrane; P:ER to Golgi vesicle-mediated transport; P:vesicle organization; C:integral component of membrane; C:ER to Golgi transport vesicle; P:protein retention in ER lumen	IPR009038 (SMART); IPR009038 (PFAM); IPR015720 (PANTHER); PTHR22811:SF31 (PANTHER); IPR009038 (PROSITE_PROFILES); IPR009038 (SUPERFAMILY)	9.B.188.1.2	the transmembrane emp24 domain-containing protein (tmed) family.	-0.377645	0.248433
RL4_JR_10144	-	Y	-	Effector probability:0.771	---NA---		no IPS match			-1.66965	0.198909
RL4_JR_05171	Rsp272_RL_06732	Y	-	Effector probability:0.767	cytochrome p450		no IPS match			-0.0359634	0.993834
RL4_JR_03427	Rsp272_RL_03782	Y	-	Effector probability:0.761	glycoside hydrolase family 45	P:carbohydrate metabolic process; F:cellulase activity	IPR009009 (G3DSA:2.40.40.GENE3D); IPR000334 (PFAM); PTHR39730 (PANTHER); IPR009009 (SUPERFAMILY)			1.60873
RL4_JR_05310	Rsp272_RL_04291	Y	-	Effector probability:0.758	hypothetical protein HMPREF1624_01113		IPR011058 (G3DSA:2.30.60.GENE3D); IPR011058 (SUPERFAMILY)			2.29524
RL4_JR_06769	Rsp272_RL_09105	Y	-	Effector probability:0.737	hypothetical protein SPI_06058		no IPS match			4.60188	2.71e-24
RL4_JR_04886	-	Y	-	Effector probability:0.71	mannose-6-phosphate class i		no IPS match			-0.00746452	0.998725
RL4_JR_05225	-	Y	-	Effector probability:0.709	glycosyltransferase family 90	C:membrane; C:integral component of membrane; F:transferase activity	PS51257 (PROSITE_PROFILES)			-2.84321	0.017806
RL4_JR_07851	Rsp272_RL_03583	Y	-	Effector probability:0.703	---NA---		no IPS match			-1.30832	0.677538
RL4_JR_01478	-	Y	-	Effector probability:0.702	---NA---		no IPS match			-1.75878	0.514556
RL4_JR_02800	-	Y	-	Effector probability:0.691	---NA---		no IPS match			-0.196516	0.834475
RL4_JR_02708	-	Y	-	Effector probability:0.688	---NA---		no IPS match			4.75922
RL4_JR_03052	Rsp272_RL_00217	Y	-	Effector probability:0.685	hypothetical protein CMQ_1599		no IPS match			0.188519	0.871438
RL4_JR_10197	-	Y	-	Effector probability:0.677	hypothetical protein CMQ_7356	P:protein-FAD linkage; C:mitochondrial matrix; C:mitochondrion	no IPS match			0.2516	0.91962
RL4_JR_08539	-	Y	-	Effector probability:0.67	hypothetical protein CMQ_7356	P:protein-FAD linkage; C:mitochondrial matrix; C:mitochondrion	no IPS match			-1.46517	0.463595
RL4_JR_10053	Rsp272_RL_06889	Y	-	Effector probability:0.661	long chronological lifespan 2	P:biological_process; P:ER-associated ubiquitin-dependent protein catabolic process; C:cellular_component; F:molecular_function	PTHR38425:SF1 (PANTHER); PTHR38425 (PANTHER)			-2.04839	0.00741133
RL4_JR_06368	-	Y	-	Effector probability:0.66	predicted protein	C:cell; P:cell redox homeostasis	no IPS match			6.42611
RL4_JR_02755	Rsp272_RL_09590	Y	-	Effector probability:0.649	hypothetical protein UCRPA7_592	P:proteolysis; F:serine-type endopeptidase activity	no IPS match			-1.53239	0.189198
RL4_JR_05948	Rsp272_RL_01534	Y	-	Effector probability:0.647	ribosomal s17	F:structural constituent of ribosome; C:ribosome; P:translation	PTHR34587:SF2 (PANTHER); PTHR34587 (PANTHER)			3.27783	0.000137157
RL4_JR_07083	Rsp272_RL_08791	Y	-	Effector probability:0.646	endoplasmic reticulum vesicle 25	C:endoplasmic reticulum membrane; P:ER to Golgi vesicle-mediated transport; C:integral component of membrane; C:ER to Golgi transport vesicle	IPR009038 (SMART); IPR009038 (PFAM); PTHR22811:SF58 (PANTHER); IPR015720 (PANTHER); PS51257 (PROSITE_PROFILES); IPR009038 (PROSITE_PROFILES)	9.B.188.1.4	the transmembrane emp24 domain-containing protein (tmed) family.	-0.0893727	0.798944
RL4_JR_06370	-	Y	-	Effector probability:0.638	hypothetical protein FVEG_12001		no IPS match			-2.82131	0.14211
RL4_JR_00199	-	Y	-	Effector probability:0.633	glycoside hydrolase family 18	P:metabolic process; F:hydrolase activity, acting on glycosyl bonds	IPR029226 (PFAM); PTHR11177:SF218 (PANTHER); PTHR11177 (PANTHER)			0.187052	0.948426
RL4_JR_06231	Rsp272_RL_05135	Y	-	Effector probability:0.629	C-8 sterol isomerase	C:endoplasmic reticulum membrane; C:integral component of membrane; P:sterol biosynthetic process; F:isomerase activity	IPR006716 (PFAM); PTHR10868:SF1 (PANTHER); PTHR10868 (PANTHER)	8.A.63.1.2	the sigma non-opioid intracellular recpetor, (s1r) family.	-2.32954	0.138888
RL4_JR_03868	-	Y	-	Effector probability:0.626	glycoside hydrolase family 61	F:hydrolase activity	IPR005103 (PFAM); PTHR33353 (PANTHER); PTHR33353:SF11 (PANTHER)			4.08855
RL4_JR_00273	Rsp272_RL_03388	Y	-	Effector probability:0.623	clock-controlled pheromone CCG-4	F:pheromone activity; P:response to pheromone; C:extracellular region; F:mating pheromone activity	no IPS match			1.64975
RL4_JR_06150	-	Y	-	Effector probability:0.607	---NA---		no IPS match			0.0295236	0.988865
RL4_JR_05270	Rsp272_RL_04337	Y	-	Effector probability:0.605	plasma membrane proteolipid 3	C:integral component of membrane	IPR000612 (PFAM); PTHR21659:SF18 (PANTHER); IPR000612 (PANTHER)	9.B.12.2.1	the sensitivity to sodium or salt stress-induced hydrophobic peptide (sna) family.	-0.331893	0.526688
RL4_JR_00105	Rsp272_RL_10736	Y	-	Effector probability:0.569	---NA---		no IPS match			-1.84192	0.0960024
RL4_JR_02709	-	Y	-	Effector probability:0.564	mannose-6-phosphate class i		no IPS match			-2.09951	0.202982
RL4_JR_02464	Rsp272_RL_02977	Y	-	Effector probability:0.559	hypothetical protein F503_05618	P:biological_process; C:membrane; C:integral component of membrane; C:cellular_component; F:molecular_function	no IPS match			1.18343	0.656712
RL4_JR_03519	Rsp272_RL_09880	Y	-	Effector probability:0.553	scp-like extracellular	C:membrane	IPR001283 (PRINTS); IPR014044 (SMART); IPR014044 (G3DSA:3.40.33.GENE3D); IPR014044 (PFAM); IPR001283 (PANTHER); IPR014044 (SUPERFAMILY)	8.B.9.1.5	the triflin toxin (triflin or crisp) family.	3.06473	2.6e-06
*Genes highlighted in green indicate predicted effectors from EffectorP 2.0 analysis determined to be up-regulated in planta from RNAseq data analysis.
*Genes highlighted in red indicate predicted effectors from EffectorP 2.0 analysis determined not to be up-regulated in planta from RNAseq data analysis.

## Sheet: Table S3
Supplementary Table S3. Predicted effector proteins (EffectorP 2.0) for R. aguacate PL1004
R. aguacate Gene ID	Prediction	Probability			30 of your 727 submitted proteins are predicted to be effectors (4.1%).
Rsp272_RL_00013	Non-effector	0.934
Rsp272_RL_00016	Non-effector	0.989
Rsp272_RL_00026	Non-effector	0.99
Rsp272_RL_00101	Non-effector	0.751
Rsp272_RL_00104	Non-effector	0.996
Rsp272_RL_00114	Non-effector	0.996
Rsp272_RL_00135	Non-effector	0.991
Rsp272_RL_00178	Non-effector	0.969
Rsp272_RL_00180	Non-effector	0.99
Rsp272_RL_00184	Non-effector	0.997
Rsp272_RL_00194	Non-effector	0.99
Rsp272_RL_00210	Non-effector	0.968
Rsp272_RL_00217	Unlikely effector	0.505
Rsp272_RL_00218	Non-effector	0.977
Rsp272_RL_00221	Non-effector	0.99
Rsp272_RL_00222	Non-effector	0.954
Rsp272_RL_00242	Non-effector	0.973
Rsp272_RL_00254	Non-effector	0.917
Rsp272_RL_00290	Non-effector	0.934
Rsp272_RL_00292	Non-effector	0.803
Rsp272_RL_00316	Non-effector	0.991
Rsp272_RL_00318	Non-effector	0.989
Rsp272_RL_00329	Non-effector	0.989
Rsp272_RL_00331	Non-effector	0.586
Rsp272_RL_00378	Non-effector	0.643
Rsp272_RL_00424	Non-effector	0.99
Rsp272_RL_00448	Non-effector	0.668
Rsp272_RL_00450	Non-effector	0.964
Rsp272_RL_00470	Non-effector	0.952
Rsp272_RL_00483	Non-effector	0.617
Rsp272_RL_00499	Non-effector	0.99
Rsp272_RL_00514	Non-effector	0.951
Rsp272_RL_00538	Non-effector	0.934
Rsp272_RL_00559	Non-effector	0.989
Rsp272_RL_00573	Non-effector	0.991
Rsp272_RL_00610	Non-effector	0.969
Rsp272_RL_00704	Non-effector	0.951
Rsp272_RL_00732	Non-effector	0.968
Rsp272_RL_00737	Non-effector	0.996
Rsp272_RL_00781	Non-effector	0.989
Rsp272_RL_00810	Non-effector	0.915
Rsp272_RL_00830	Non-effector	0.637
Rsp272_RL_00839	Non-effector	0.991
Rsp272_RL_00843	Non-effector	0.989
Rsp272_RL_00862	Non-effector	0.991
Rsp272_RL_00864	Non-effector	0.989
Rsp272_RL_00870	Non-effector	0.798
Rsp272_RL_00873	Non-effector	0.975
Rsp272_RL_00875	Non-effector	0.946
Rsp272_RL_00884	Non-effector	0.918
Rsp272_RL_00891	Non-effector	0.968
Rsp272_RL_00910	Non-effector	0.975
Rsp272_RL_00929	Non-effector	0.912
Rsp272_RL_01005	Non-effector	0.938
Rsp272_RL_01024	Non-effector	0.883
Rsp272_RL_01026	Non-effector	0.87
Rsp272_RL_01086	Non-effector	0.954
Rsp272_RL_01110	Non-effector	0.79
Rsp272_RL_01126	Non-effector	0.946
Rsp272_RL_01139	Non-effector	0.922
Rsp272_RL_01203	Non-effector	0.533
Rsp272_RL_01221	Non-effector	0.971
Rsp272_RL_01222	Non-effector	0.957
Rsp272_RL_01226	Non-effector	0.99
Rsp272_RL_01233	Non-effector	0.917
Rsp272_RL_01238	Non-effector	0.986
Rsp272_RL_01250	Non-effector	0.99
Rsp272_RL_01279	Non-effector	0.99
Rsp272_RL_01280	Non-effector	0.896
Rsp272_RL_01299	Non-effector	0.949
Rsp272_RL_01306	Non-effector	0.97
Rsp272_RL_01312	Non-effector	0.99
Rsp272_RL_01347	Non-effector	0.811
Rsp272_RL_01348	Non-effector	0.799
Rsp272_RL_01352	Unlikely effector	0.548
Rsp272_RL_01354	Non-effector	0.971
Rsp272_RL_01360	Non-effector	0.857
Rsp272_RL_01413	Non-effector	0.989
Rsp272_RL_01419	Non-effector	0.961
Rsp272_RL_01421	Non-effector	0.996
Rsp272_RL_01444	Non-effector	0.938
Rsp272_RL_01456	Non-effector	0.947
Rsp272_RL_01461	Non-effector	0.991
Rsp272_RL_01496	Non-effector	0.738
Rsp272_RL_01503	Non-effector	0.968
Rsp272_RL_01534	Non-effector	0.613
Rsp272_RL_01555	Non-effector	0.948
Rsp272_RL_01610	Non-effector	0.988
Rsp272_RL_01682	Non-effector	0.858
Rsp272_RL_01690	Non-effector	0.969
Rsp272_RL_01693	Non-effector	0.991
Rsp272_RL_01715	Non-effector	0.978
Rsp272_RL_01718	Non-effector	0.992
Rsp272_RL_01748	Non-effector	0.768
Rsp272_RL_01768	Non-effector	0.99
Rsp272_RL_01783	Non-effector	0.991
Rsp272_RL_01805	Non-effector	0.973
Rsp272_RL_01807	Non-effector	0.962
Rsp272_RL_01814	Non-effector	0.949
Rsp272_RL_01830	Non-effector	0.962
Rsp272_RL_01849	Non-effector	0.971
Rsp272_RL_01874	Non-effector	0.989
Rsp272_RL_01956	Non-effector	0.971
Rsp272_RL_01968	Non-effector	0.991
Rsp272_RL_01986	Non-effector	0.917
Rsp272_RL_01990	Non-effector	0.991
Rsp272_RL_02015	Non-effector	0.956
Rsp272_RL_02060	Non-effector	0.96
Rsp272_RL_02097	Non-effector	0.989
Rsp272_RL_02120	Non-effector	0.989
Rsp272_RL_02121	Non-effector	0.976
Rsp272_RL_02154	Non-effector	0.913
Rsp272_RL_02155	Non-effector	0.968
Rsp272_RL_02170	Non-effector	0.974
Rsp272_RL_02172	Non-effector	0.937
Rsp272_RL_02209	Non-effector	0.99
Rsp272_RL_02238	Non-effector	0.989
Rsp272_RL_02293	Non-effector	0.943
Rsp272_RL_02306	Non-effector	0.978
Rsp272_RL_02309	Non-effector	0.66
Rsp272_RL_02335	Non-effector	0.99
Rsp272_RL_02338	Non-effector	0.986
Rsp272_RL_02359	Non-effector	0.945
Rsp272_RL_02379	Non-effector	0.918
Rsp272_RL_02383	Non-effector	0.972
Rsp272_RL_02404	Non-effector	0.991
Rsp272_RL_02419	Effector	0.808
Rsp272_RL_02447	Non-effector	0.99
Rsp272_RL_02451	Non-effector	0.986
Rsp272_RL_02452	Non-effector	0.991
Rsp272_RL_02462	Unlikely effector	0.52
Rsp272_RL_02511	Non-effector	0.814
Rsp272_RL_02512	Non-effector	0.933
Rsp272_RL_02548	Non-effector	0.989
Rsp272_RL_02562	Non-effector	0.974
Rsp272_RL_02579	Non-effector	0.953
Rsp272_RL_02589	Non-effector	0.99
Rsp272_RL_02619	Non-effector	0.958
Rsp272_RL_02626	Non-effector	0.968
Rsp272_RL_02627	Non-effector	0.991
Rsp272_RL_02652	Non-effector	0.991
Rsp272_RL_02688	Non-effector	0.974
Rsp272_RL_02697	Non-effector	0.942
Rsp272_RL_02699	Non-effector	0.988
Rsp272_RL_02753	Non-effector	0.99
Rsp272_RL_02791	Non-effector	0.991
Rsp272_RL_02806	Non-effector	0.989
Rsp272_RL_02810	Non-effector	0.99
Rsp272_RL_02849	Non-effector	0.652
Rsp272_RL_02850	Non-effector	0.956
Rsp272_RL_02866	Non-effector	0.971
Rsp272_RL_02889	Non-effector	0.971
Rsp272_RL_02892	Non-effector	0.99
Rsp272_RL_02907	Non-effector	0.964
Rsp272_RL_02936	Non-effector	0.986
Rsp272_RL_02937	Non-effector	0.967
Rsp272_RL_02940	Non-effector	0.991
Rsp272_RL_02963	Non-effector	0.957
Rsp272_RL_02978	Non-effector	0.963
Rsp272_RL_03009	Non-effector	0.99
Rsp272_RL_03019	Non-effector	0.884
Rsp272_RL_03038	Non-effector	0.928
Rsp272_RL_03139	Non-effector	0.938
Rsp272_RL_03144	Non-effector	0.99
Rsp272_RL_03150	Non-effector	0.97
Rsp272_RL_03152	Non-effector	0.988
Rsp272_RL_03159	Non-effector	0.989
Rsp272_RL_03179	Non-effector	0.962
Rsp272_RL_03240	Effector	0.922
Rsp272_RL_03248	Non-effector	0.844
Rsp272_RL_03258	Non-effector	0.96
Rsp272_RL_03323	Effector	0.72
Rsp272_RL_03344	Non-effector	0.955
Rsp272_RL_03345	Non-effector	0.989
Rsp272_RL_03351	Non-effector	0.996
Rsp272_RL_03360	Non-effector	0.951
Rsp272_RL_03370	Non-effector	0.955
Rsp272_RL_03372	Non-effector	0.988
Rsp272_RL_03386	Non-effector	0.886
Rsp272_RL_03388	Non-effector	0.617
Rsp272_RL_03401	Non-effector	0.991
Rsp272_RL_03415	Non-effector	0.988
Rsp272_RL_03433	Non-effector	0.973
Rsp272_RL_03445	Non-effector	0.954
Rsp272_RL_03462	Non-effector	0.665
Rsp272_RL_03480	Non-effector	0.904
Rsp272_RL_03482	Non-effector	0.97
Rsp272_RL_03504	Non-effector	0.9
Rsp272_RL_03523	Non-effector	0.989
Rsp272_RL_03524	Non-effector	0.657
Rsp272_RL_03526	Non-effector	0.729
Rsp272_RL_03529	Non-effector	0.97
Rsp272_RL_03540	Effector	0.7
Rsp272_RL_03553	Non-effector	0.86
Rsp272_RL_03583	Non-effector	0.984
Rsp272_RL_03638	Non-effector	0.614
Rsp272_RL_03668	Non-effector	0.925
Rsp272_RL_03686	Non-effector	0.986
Rsp272_RL_03690	Non-effector	0.929
Rsp272_RL_03697	Non-effector	0.951
Rsp272_RL_03713	Non-effector	0.989
Rsp272_RL_03728	Non-effector	0.703
Rsp272_RL_03769	Non-effector	0.969
Rsp272_RL_03782	Non-effector	0.501
Rsp272_RL_03783	Non-effector	0.93
Rsp272_RL_03825	Non-effector	0.991
Rsp272_RL_03840	Non-effector	0.996
Rsp272_RL_03857	Non-effector	0.933
Rsp272_RL_03861	Non-effector	0.764
Rsp272_RL_03867	Non-effector	0.97
Rsp272_RL_03924	Non-effector	0.989
Rsp272_RL_03925	Non-effector	0.886
Rsp272_RL_03966	Non-effector	0.991
Rsp272_RL_03969	Non-effector	0.991
Rsp272_RL_03976	Non-effector	0.615
Rsp272_RL_04028	Non-effector	0.995
Rsp272_RL_04091	Non-effector	0.97
Rsp272_RL_04118	Non-effector	0.991
Rsp272_RL_04138	Effector	0.944
Rsp272_RL_04159	Non-effector	0.989
Rsp272_RL_04177	Non-effector	0.556
Rsp272_RL_04208	Non-effector	0.991
Rsp272_RL_04226	Non-effector	0.991
Rsp272_RL_04249	Non-effector	0.924
Rsp272_RL_04279	Non-effector	0.991
Rsp272_RL_04291	Effector	0.605
Rsp272_RL_04292	Non-effector	0.996
Rsp272_RL_04305	Non-effector	0.991
Rsp272_RL_04309	Non-effector	0.972
Rsp272_RL_04347	Non-effector	0.877
Rsp272_RL_04348	Non-effector	0.99
Rsp272_RL_04413	Non-effector	0.701
Rsp272_RL_04415	Non-effector	0.995
Rsp272_RL_04417	Non-effector	0.967
Rsp272_RL_04431	Non-effector	0.991
Rsp272_RL_04439	Non-effector	0.99
Rsp272_RL_04442	Non-effector	0.99
Rsp272_RL_04443	Non-effector	0.735
Rsp272_RL_04444	Non-effector	0.936
Rsp272_RL_04447	Non-effector	0.991
Rsp272_RL_04459	Non-effector	0.65
Rsp272_RL_04461	Non-effector	0.99
Rsp272_RL_04469	Non-effector	0.969
Rsp272_RL_04475	Non-effector	0.99
Rsp272_RL_04481	Non-effector	0.697
Rsp272_RL_04500	Non-effector	0.898
Rsp272_RL_04505	Non-effector	0.95
Rsp272_RL_04512	Non-effector	0.972
Rsp272_RL_04518	Effector	0.628
Rsp272_RL_04525	Non-effector	0.991
Rsp272_RL_04526	Non-effector	0.987
Rsp272_RL_04581	Non-effector	0.909
Rsp272_RL_04609	Non-effector	0.99
Rsp272_RL_04610	Non-effector	0.906
Rsp272_RL_04624	Non-effector	0.971
Rsp272_RL_04635	Non-effector	0.826
Rsp272_RL_04640	Non-effector	0.932
Rsp272_RL_04657	Non-effector	0.991
Rsp272_RL_04658	Non-effector	0.991
Rsp272_RL_04665	Non-effector	0.933
Rsp272_RL_04671	Non-effector	0.99
Rsp272_RL_04673	Non-effector	0.989
Rsp272_RL_04696	Non-effector	0.991
Rsp272_RL_04706	Non-effector	0.968
Rsp272_RL_04709	Non-effector	0.673
Rsp272_RL_04719	Non-effector	0.816
Rsp272_RL_04725	Non-effector	0.99
Rsp272_RL_04730	Non-effector	0.988
Rsp272_RL_04732	Non-effector	0.958
Rsp272_RL_04746	Non-effector	0.976
Rsp272_RL_04748	Non-effector	0.991
Rsp272_RL_04757	Non-effector	0.991
Rsp272_RL_04773	Non-effector	0.97
Rsp272_RL_04778	Non-effector	0.654
Rsp272_RL_04779	Non-effector	0.66
Rsp272_RL_04786	Non-effector	0.864
Rsp272_RL_04788	Non-effector	0.876
Rsp272_RL_04790	Non-effector	0.991
Rsp272_RL_04796	Non-effector	0.99
Rsp272_RL_04842	Non-effector	0.991
Rsp272_RL_04876	Non-effector	0.989
Rsp272_RL_04886	Non-effector	0.981
Rsp272_RL_04904	Non-effector	0.982
Rsp272_RL_04931	Non-effector	0.963
Rsp272_RL_04946	Non-effector	0.991
Rsp272_RL_04978	Non-effector	0.989
Rsp272_RL_05028	Non-effector	0.979
Rsp272_RL_05037	Non-effector	0.899
Rsp272_RL_05038	Non-effector	0.99
Rsp272_RL_05039	Non-effector	0.99
Rsp272_RL_05071	Non-effector	0.99
Rsp272_RL_05091	Non-effector	0.991
Rsp272_RL_05103	Non-effector	0.781
Rsp272_RL_05104	Effector	0.568
Rsp272_RL_05114	Non-effector	0.991
Rsp272_RL_05140	Non-effector	0.968
Rsp272_RL_05152	Non-effector	0.845
Rsp272_RL_05170	Non-effector	0.968
Rsp272_RL_05172	Non-effector	0.983
Rsp272_RL_05187	Non-effector	0.655
Rsp272_RL_05193	Effector	0.912
Rsp272_RL_05196	Non-effector	0.989
Rsp272_RL_05210	Non-effector	0.898
Rsp272_RL_05226	Non-effector	0.991
Rsp272_RL_05236	Non-effector	0.992
Rsp272_RL_05239	Non-effector	0.99
Rsp272_RL_05253	Non-effector	0.868
Rsp272_RL_05278	Non-effector	0.909
Rsp272_RL_05281	Non-effector	0.991
Rsp272_RL_05282	Non-effector	0.991
Rsp272_RL_05296	Non-effector	0.99
Rsp272_RL_05341	Non-effector	0.989
Rsp272_RL_05342	Non-effector	0.981
Rsp272_RL_05388	Non-effector	0.972
Rsp272_RL_05396	Non-effector	0.981
Rsp272_RL_05433	Non-effector	0.969
Rsp272_RL_05449	Non-effector	0.525
Rsp272_RL_05499	Non-effector	0.997
Rsp272_RL_05505	Non-effector	0.922
Rsp272_RL_05509	Non-effector	0.968
Rsp272_RL_05510	Effector	0.557
Rsp272_RL_05512	Non-effector	0.971
Rsp272_RL_05516	Non-effector	0.989
Rsp272_RL_05542	Non-effector	0.991
Rsp272_RL_05546	Non-effector	0.666
Rsp272_RL_05606	Non-effector	0.913
Rsp272_RL_05628	Non-effector	0.991
Rsp272_RL_05629	Non-effector	0.992
Rsp272_RL_05658	Non-effector	0.991
Rsp272_RL_05728	Non-effector	0.66
Rsp272_RL_05785	Non-effector	0.991
Rsp272_RL_05813	Non-effector	0.963
Rsp272_RL_05824	Non-effector	0.968
Rsp272_RL_05879	Non-effector	0.968
Rsp272_RL_05888	Non-effector	0.922
Rsp272_RL_05894	Non-effector	0.979
Rsp272_RL_05898	Non-effector	0.956
Rsp272_RL_05903	Non-effector	0.988
Rsp272_RL_05972	Non-effector	0.99
Rsp272_RL_05980	Non-effector	0.982
Rsp272_RL_05985	Non-effector	0.969
Rsp272_RL_05993	Non-effector	0.898
Rsp272_RL_06000	Non-effector	0.619
Rsp272_RL_06010	Non-effector	0.931
Rsp272_RL_06062	Non-effector	0.81
Rsp272_RL_06067	Non-effector	0.97
Rsp272_RL_06091	Non-effector	0.924
Rsp272_RL_06097	Non-effector	0.991
Rsp272_RL_06119	Non-effector	0.99
Rsp272_RL_06125	Non-effector	0.956
Rsp272_RL_06130	Non-effector	0.989
Rsp272_RL_06149	Non-effector	0.876
Rsp272_RL_06161	Non-effector	0.977
Rsp272_RL_06164	Non-effector	0.977
Rsp272_RL_06171	Non-effector	0.977
Rsp272_RL_06192	Non-effector	0.996
Rsp272_RL_06237	Non-effector	0.893
Rsp272_RL_06242	Non-effector	0.968
Rsp272_RL_06269	Non-effector	0.99
Rsp272_RL_06283	Non-effector	0.959
Rsp272_RL_06284	Effector	0.637
Rsp272_RL_06287	Non-effector	0.991
Rsp272_RL_06288	Non-effector	0.936
Rsp272_RL_06334	Non-effector	0.952
Rsp272_RL_06397	Non-effector	0.989
Rsp272_RL_06402	Non-effector	0.989
Rsp272_RL_06404	Non-effector	0.954
Rsp272_RL_06418	Non-effector	0.968
Rsp272_RL_06433	Non-effector	0.902
Rsp272_RL_06437	Non-effector	0.973
Rsp272_RL_06447	Non-effector	0.921
Rsp272_RL_06458	Non-effector	0.988
Rsp272_RL_06477	Non-effector	0.904
Rsp272_RL_06508	Non-effector	0.99
Rsp272_RL_06509	Unlikely effector	0.546
Rsp272_RL_06532	Effector	0.711
Rsp272_RL_06574	Non-effector	0.971
Rsp272_RL_06576	Non-effector	0.992
Rsp272_RL_06581	Non-effector	0.662
Rsp272_RL_06591	Non-effector	0.99
Rsp272_RL_06594	Non-effector	0.878
Rsp272_RL_06630	Non-effector	0.97
Rsp272_RL_06639	Non-effector	0.951
Rsp272_RL_06666	Unlikely effector	0.542
Rsp272_RL_06675	Non-effector	0.994
Rsp272_RL_06682	Non-effector	0.531
Rsp272_RL_06690	Non-effector	0.97
Rsp272_RL_06691	Non-effector	0.932
Rsp272_RL_06723	Non-effector	0.961
Rsp272_RL_06730	Non-effector	0.596
Rsp272_RL_06731	Non-effector	0.991
Rsp272_RL_06732	Non-effector	0.872
Rsp272_RL_06741	Non-effector	0.973
Rsp272_RL_06746	Non-effector	0.883
Rsp272_RL_06753	Non-effector	0.991
Rsp272_RL_06754	Non-effector	0.97
Rsp272_RL_06761	Non-effector	0.893
Rsp272_RL_06778	Non-effector	0.89
Rsp272_RL_06779	Non-effector	0.621
Rsp272_RL_06791	Non-effector	0.9
Rsp272_RL_06792	Non-effector	0.683
Rsp272_RL_06800	Non-effector	0.914
Rsp272_RL_06816	Non-effector	0.927
Rsp272_RL_06820	Non-effector	0.99
Rsp272_RL_06836	Effector	0.702
Rsp272_RL_06847	Non-effector	0.926
Rsp272_RL_06851	Non-effector	0.991
Rsp272_RL_06858	Non-effector	0.954
Rsp272_RL_06869	Non-effector	0.916
Rsp272_RL_06884	Non-effector	0.694
Rsp272_RL_06925	Non-effector	0.991
Rsp272_RL_06930	Non-effector	0.989
Rsp272_RL_06941	Non-effector	0.934
Rsp272_RL_06988	Non-effector	0.991
Rsp272_RL_06993	Non-effector	0.95
Rsp272_RL_07067	Non-effector	0.894
Rsp272_RL_07085	Non-effector	0.972
Rsp272_RL_07104	Non-effector	0.989
Rsp272_RL_07106	Non-effector	0.991
Rsp272_RL_07196	Non-effector	0.99
Rsp272_RL_07198	Non-effector	0.991
Rsp272_RL_07210	Non-effector	0.92
Rsp272_RL_07212	Non-effector	0.953
Rsp272_RL_07213	Non-effector	0.989
Rsp272_RL_07242	Effector	0.943
Rsp272_RL_07249	Non-effector	0.958
Rsp272_RL_07255	Non-effector	0.969
Rsp272_RL_07273	Non-effector	0.9
Rsp272_RL_07279	Non-effector	0.968
Rsp272_RL_07298	Non-effector	0.988
Rsp272_RL_07315	Non-effector	0.974
Rsp272_RL_07349	Non-effector	0.991
Rsp272_RL_07359	Non-effector	0.934
Rsp272_RL_07367	Non-effector	0.948
Rsp272_RL_07383	Non-effector	0.855
Rsp272_RL_07416	Non-effector	0.988
Rsp272_RL_07456	Non-effector	0.862
Rsp272_RL_07467	Non-effector	0.679
Rsp272_RL_07468	Effector	0.621
Rsp272_RL_07469	Non-effector	0.558
Rsp272_RL_07487	Non-effector	0.87
Rsp272_RL_07560	Non-effector	0.684
Rsp272_RL_07562	Non-effector	0.888
Rsp272_RL_07573	Non-effector	0.979
Rsp272_RL_07577	Non-effector	0.849
Rsp272_RL_07582	Non-effector	0.951
Rsp272_RL_07599	Non-effector	0.954
Rsp272_RL_07641	Non-effector	0.891
Rsp272_RL_07642	Non-effector	0.98
Rsp272_RL_07648	Non-effector	0.606
Rsp272_RL_07654	Non-effector	0.954
Rsp272_RL_07669	Non-effector	0.924
Rsp272_RL_07671	Non-effector	0.971
Rsp272_RL_07697	Non-effector	0.989
Rsp272_RL_07699	Non-effector	0.854
Rsp272_RL_07704	Non-effector	0.991
Rsp272_RL_07750	Effector	0.672
Rsp272_RL_07766	Non-effector	0.991
Rsp272_RL_07770	Non-effector	0.825
Rsp272_RL_07798	Non-effector	0.991
Rsp272_RL_07810	Non-effector	0.99
Rsp272_RL_07815	Non-effector	0.976
Rsp272_RL_07820	Non-effector	0.954
Rsp272_RL_07821	Non-effector	0.991
Rsp272_RL_07857	Non-effector	0.991
Rsp272_RL_07859	Non-effector	0.974
Rsp272_RL_07869	Non-effector	0.991
Rsp272_RL_07933	Non-effector	0.991
Rsp272_RL_07949	Non-effector	0.738
Rsp272_RL_07951	Effector	0.793
Rsp272_RL_07967	Non-effector	0.99
Rsp272_RL_07970	Non-effector	0.919
Rsp272_RL_07975	Non-effector	0.896
Rsp272_RL_07994	Non-effector	0.981
Rsp272_RL_08009	Effector	0.828
Rsp272_RL_08024	Non-effector	0.991
Rsp272_RL_08034	Non-effector	0.99
Rsp272_RL_08054	Non-effector	0.997
Rsp272_RL_08060	Non-effector	0.969
Rsp272_RL_08077	Non-effector	0.971
Rsp272_RL_08083	Non-effector	0.995
Rsp272_RL_08089	Non-effector	0.964
Rsp272_RL_08096	Non-effector	0.978
Rsp272_RL_08100	Non-effector	0.975
Rsp272_RL_08104	Non-effector	0.878
Rsp272_RL_08108	Effector	0.808
Rsp272_RL_08122	Non-effector	0.991
Rsp272_RL_08150	Non-effector	0.955
Rsp272_RL_08155	Non-effector	0.971
Rsp272_RL_08270	Non-effector	0.989
Rsp272_RL_08275	Non-effector	0.987
Rsp272_RL_08297	Non-effector	0.92
Rsp272_RL_08307	Non-effector	0.971
Rsp272_RL_08317	Non-effector	0.99
Rsp272_RL_08337	Non-effector	0.99
Rsp272_RL_08354	Non-effector	0.991
Rsp272_RL_08365	Non-effector	0.873
Rsp272_RL_08399	Non-effector	0.991
Rsp272_RL_08403	Non-effector	0.987
Rsp272_RL_08404	Non-effector	0.97
Rsp272_RL_08407	Non-effector	0.99
Rsp272_RL_08419	Non-effector	0.991
Rsp272_RL_08431	Non-effector	0.988
Rsp272_RL_08434	Non-effector	0.592
Rsp272_RL_08445	Effector	0.799
Rsp272_RL_08464	Non-effector	0.891
Rsp272_RL_08523	Non-effector	0.95
Rsp272_RL_08536	Non-effector	0.97
Rsp272_RL_08542	Unlikely effector	0.538
Rsp272_RL_08559	Unlikely effector	0.501
Rsp272_RL_08588	Non-effector	0.991
Rsp272_RL_08605	Non-effector	0.971
Rsp272_RL_08635	Non-effector	0.99
Rsp272_RL_08654	Non-effector	0.991
Rsp272_RL_08663	Non-effector	0.991
Rsp272_RL_08672	Non-effector	0.97
Rsp272_RL_08689	Non-effector	0.99
Rsp272_RL_08691	Non-effector	0.86
Rsp272_RL_08764	Non-effector	0.958
Rsp272_RL_08771	Non-effector	0.991
Rsp272_RL_08791	Effector	0.734
Rsp272_RL_08798	Non-effector	0.916
Rsp272_RL_08824	Non-effector	0.991
Rsp272_RL_08831	Non-effector	0.973
Rsp272_RL_08845	Non-effector	0.97
Rsp272_RL_08848	Non-effector	0.934
Rsp272_RL_08856	Non-effector	0.996
Rsp272_RL_08857	Non-effector	0.995
Rsp272_RL_08858	Non-effector	0.991
Rsp272_RL_08873	Non-effector	0.982
Rsp272_RL_08894	Non-effector	0.991
Rsp272_RL_08900	Non-effector	0.64
Rsp272_RL_08923	Non-effector	0.812
Rsp272_RL_08929	Non-effector	0.99
Rsp272_RL_08934	Non-effector	0.99
Rsp272_RL_08946	Non-effector	0.991
Rsp272_RL_08952	Non-effector	0.971
Rsp272_RL_08959	Non-effector	0.558
Rsp272_RL_09033	Non-effector	0.918
Rsp272_RL_09048	Non-effector	0.99
Rsp272_RL_09063	Non-effector	0.97
Rsp272_RL_09064	Non-effector	0.991
Rsp272_RL_09067	Non-effector	0.99
Rsp272_RL_09083	Non-effector	0.86
Rsp272_RL_09085	Effector	0.861
Rsp272_RL_09094	Effector	0.882
Rsp272_RL_09105	Effector	0.611
Rsp272_RL_09106	Non-effector	0.991
Rsp272_RL_09175	Non-effector	0.989
Rsp272_RL_09205	Non-effector	0.976
Rsp272_RL_09206	Non-effector	0.989
Rsp272_RL_09207	Non-effector	0.887
Rsp272_RL_09209	Non-effector	0.954
Rsp272_RL_09210	Non-effector	0.991
Rsp272_RL_09216	Non-effector	0.99
Rsp272_RL_09234	Non-effector	0.547
Rsp272_RL_09273	Non-effector	0.833
Rsp272_RL_09302	Non-effector	0.99
Rsp272_RL_09309	Non-effector	0.97
Rsp272_RL_09311	Non-effector	0.946
Rsp272_RL_09332	Non-effector	0.989
Rsp272_RL_09364	Non-effector	0.981
Rsp272_RL_09382	Non-effector	0.991
Rsp272_RL_09408	Non-effector	0.987
Rsp272_RL_09426	Non-effector	0.919
Rsp272_RL_09428	Non-effector	0.991
Rsp272_RL_09453	Non-effector	0.989
Rsp272_RL_09482	Non-effector	0.991
Rsp272_RL_09495	Non-effector	0.968
Rsp272_RL_09502	Non-effector	0.97
Rsp272_RL_09522	Non-effector	0.97
Rsp272_RL_09534	Non-effector	0.672
Rsp272_RL_09536	Non-effector	0.991
Rsp272_RL_09543	Non-effector	0.99
Rsp272_RL_09549	Non-effector	0.991
Rsp272_RL_09563	Non-effector	0.968
Rsp272_RL_09573	Non-effector	0.973
Rsp272_RL_09584	Non-effector	0.934
Rsp272_RL_09585	Non-effector	0.991
Rsp272_RL_09618	Non-effector	0.954
Rsp272_RL_09620	Non-effector	0.991
Rsp272_RL_09647	Non-effector	0.951
Rsp272_RL_09659	Non-effector	0.879
Rsp272_RL_09661	Non-effector	0.969
Rsp272_RL_09665	Non-effector	0.991
Rsp272_RL_09668	Non-effector	0.991
Rsp272_RL_09687	Non-effector	0.95
Rsp272_RL_09692	Non-effector	0.991
Rsp272_RL_09697	Non-effector	0.956
Rsp272_RL_09743	Non-effector	0.991
Rsp272_RL_09788	Non-effector	0.991
Rsp272_RL_09849	Non-effector	0.755
Rsp272_RL_09862	Non-effector	0.934
Rsp272_RL_09871	Non-effector	0.54
Rsp272_RL_09875	Non-effector	0.97
Rsp272_RL_09880	Non-effector	0.88
Rsp272_RL_09927	Non-effector	0.984
Rsp272_RL_09941	Non-effector	0.991
Rsp272_RL_09982	Non-effector	0.99
Rsp272_RL_09988	Non-effector	0.984
Rsp272_RL_10033	Non-effector	0.663
Rsp272_RL_10035	Non-effector	0.991
Rsp272_RL_10059	Non-effector	0.99
Rsp272_RL_10062	Non-effector	0.97
Rsp272_RL_10068	Non-effector	0.934
Rsp272_RL_10079	Non-effector	0.991
Rsp272_RL_10099	Non-effector	0.99
Rsp272_RL_10101	Non-effector	0.991
Rsp272_RL_10160	Non-effector	0.991
Rsp272_RL_10183	Non-effector	0.989
Rsp272_RL_10187	Non-effector	0.989
Rsp272_RL_10211	Non-effector	0.938
Rsp272_RL_10242	Non-effector	0.991
Rsp272_RL_10243	Non-effector	0.614
Rsp272_RL_10244	Non-effector	0.971
Rsp272_RL_10305	Non-effector	0.972
Rsp272_RL_10307	Non-effector	0.99
Rsp272_RL_10310	Non-effector	0.834
Rsp272_RL_10316	Non-effector	0.969
Rsp272_RL_10327	Non-effector	0.991
Rsp272_RL_10339	Non-effector	0.991
Rsp272_RL_10343	Non-effector	0.991
Rsp272_RL_10345	Non-effector	0.974
Rsp272_RL_10369	Non-effector	0.643
Rsp272_RL_10385	Non-effector	0.991
Rsp272_RL_10387	Non-effector	0.991
Rsp272_RL_10402	Non-effector	0.991
Rsp272_RL_10407	Non-effector	0.991
Rsp272_RL_10411	Non-effector	0.984
Rsp272_RL_10420	Non-effector	0.969
Rsp272_RL_10423	Non-effector	0.691
Rsp272_RL_10436	Non-effector	0.991
Rsp272_RL_10462	Non-effector	0.991
Rsp272_RL_10478	Non-effector	0.94
Rsp272_RL_10510	Non-effector	0.991
Rsp272_RL_10581	Non-effector	0.991
Rsp272_RL_10588	Non-effector	0.827
Rsp272_RL_10604	Non-effector	0.875
Rsp272_RL_10617	Non-effector	0.971
Rsp272_RL_10626	Non-effector	0.931
Rsp272_RL_10627	Non-effector	0.96
Rsp272_RL_10628	Non-effector	0.969
Rsp272_RL_10643	Non-effector	0.973
Rsp272_RL_10645	Non-effector	0.991
Rsp272_RL_10653	Effector	0.904
Rsp272_RL_10659	Non-effector	0.991
Rsp272_RL_10668	Non-effector	0.934
Rsp272_RL_10669	Non-effector	0.589
Rsp272_RL_10698	Non-effector	0.706
Rsp272_RL_10699	Non-effector	0.934
Rsp272_RL_10705	Non-effector	0.851
Rsp272_RL_10713	Non-effector	0.991
Rsp272_RL_10719	Non-effector	0.99
Rsp272_RL_10730	Non-effector	0.99
Rsp272_RL_10735	Effector	0.573
Rsp272_RL_10737	Non-effector	0.991
Rsp272_RL_10765	Non-effector	0.914
Rsp272_RL_10769	Non-effector	0.989
Rsp272_RL_10803	Non-effector	0.854
Rsp272_RL_10809	Non-effector	0.968
Rsp272_RL_10824	Non-effector	0.935
Rsp272_RL_10839	Non-effector	0.964
Rsp272_RL_10840	Non-effector	0.996
Rsp272_RL_10856	Non-effector	0.929
Rsp272_RL_10876	Non-effector	0.991
Rsp272_RL_10877	Non-effector	0.99
Rsp272_RL_10879	Non-effector	0.991
Rsp272_RL_10881	Non-effector	0.991
Rsp272_RL_10882	Non-effector	0.99
Rsp272_RL_10884	Non-effector	0.768
Rsp272_RL_10903	Non-effector	0.991
Rsp272_RL_10918	Non-effector	0.961
Rsp272_RL_10933	Non-effector	0.973
Rsp272_RL_10940	Non-effector	0.654
Rsp272_RL_10954	Non-effector	0.985
Rsp272_RL_10960	Non-effector	0.991
Rsp272_RL_10962	Non-effector	0.991
Rsp272_RL_10963	Non-effector	0.99
Rsp272_RL_10964	Non-effector	0.933
Rsp272_RL_10999	Effector	0.634
Rsp272_RL_11016	Non-effector	0.952
Rsp272_RL_11023	Non-effector	0.829
Rsp272_RL_11032	Non-effector	0.991
Rsp272_RL_11062	Non-effector	0.989
Rsp272_RL_11071	Non-effector	0.992
Rsp272_RL_11078	Non-effector	0.97
Rsp272_RL_11102	Non-effector	0.991
Rsp272_RL_11104	Non-effector	0.991
Rsp272_RL_11151	Non-effector	0.92
Rsp272_RL_11164	Non-effector	0.991
Rsp272_RL_11169	Unlikely effector	0.502
Rsp272_RL_11171	Non-effector	0.867
Rsp272_RL_11182	Non-effector	0.951
Rsp272_RL_11196	Non-effector	0.991
Rsp272_RL_11198	Non-effector	0.991
Rsp272_RL_11221	Non-effector	0.92
Rsp272_RL_11222	Non-effector	0.879
Rsp272_RL_11245	Non-effector	0.992
Rsp272_RL_11251	Non-effector	0.982
Rsp272_RL_11258	Non-effector	0.97
Rsp272_RL_11276	Non-effector	0.913
Rsp272_RL_11279	Non-effector	0.959
Rsp272_RL_11280	Non-effector	0.914
Rsp272_RL_11283	Non-effector	0.852
Rsp272_RL_11292	Effector	0.797
Rsp272_RL_11297	Non-effector	0.954
Rsp272_RL_11334	Non-effector	0.964
Rsp272_RL_11342	Non-effector	0.991
Rsp272_RL_11343	Unlikely effector	0.517
Rsp272_RL_11354	Non-effector	0.923
Rsp272_RL_11385	Unlikely effector	0.518
Rsp272_RL_11394	Non-effector	0.987
Rsp272_RL_11402	Non-effector	0.983
Rsp272_RL_11403	Non-effector	0.991
Rsp272_RL_11404	Non-effector	0.991
Rsp272_RL_11407	Non-effector	0.989
Rsp272_RL_11409	Effector	0.811
Rsp272_RL_11440	Non-effector	0.978
Rsp272_RL_11441	Effector	0.825
Rsp272_RL_11478	Non-effector	0.954
Rsp272_RL_11493	Non-effector	0.977
Rsp272_RL_11516	Non-effector	0.96
Rsp272_RL_11553	Non-effector	0.954
Rsp272_RL_11588	Non-effector	0.972
Rsp272_RL_11606	Non-effector	0.97
Rsp272_RL_11608	Non-effector	0.926
Rsp272_RL_11637	Non-effector	0.953

## Sheet: Table S4
Supplemental Table S4. Predicted secreted proteins unique to R. lauricola RL4 relative to R. aguacate PL1004
R. lauricola Gene ID*	RNAseq log2	RNAseq padj	BlastP Description	Length	#BlastP Hits	e-Value	sim mean	#GO	GO IDs	GO Names	Enzyme Codes	Enzyme Names	InterPro IDs	InterPro GO IDs	InterPro GO Names
RL4_JR_00037	-1.41227	0.00342571	Allergen Asp f 15	469	20	4.47e-116	78.15	1	C:GO:0016021	C:integral component of membrane
RL4_JR_00112	5.05854	0.185508	hypothetical protein NECHADRAFT_75598	312	20	3.55e-112	56.65	3	P:GO:0008150; C:GO:0005575; F:GO:0003674	P:biological_process; C:cellular_component; F:molecular_function
RL4_JR_00133	-1.89994	2.1e-05	Clock-controlled 6	290	20	1.29e-15	65
RL4_JR_00165	3.50488	7.48e-12	extracellular dioxygenase	355	20	0	75.55	9	C:GO:0005634; F:GO:0003677; F:GO:0008270; F:GO:0016702; F:GO:0005506; P:GO:0006351; P:GO:0055114; F:GO:0000981; P:GO:0006357	C:nucleus; F:DNA binding; F:zinc ion binding; F:oxidoreductase activity, acting on single donors with incorporation of molecular oxygen, incorporation of two atoms of oxygen; F:iron ion binding; P:transcription, DNA-templated; P:oxidation-reduction process; F:RNA polymerase II transcription factor activity, sequence-specific DNA binding; P:regulation of transcription from RNA polymerase II promot…	EC:1.13.11	Acting on single donors with incorporation of molecular oxygen (oxygenases). The oxygen incorporated need not be derived from O(2)
RL4_JR_00199	0.187052	0.948426	glycoside hydrolase family 18, Hce2 protein	155	20	3.67e-29	61.35	2	P:GO:0008152; F:GO:0016798	P:metabolic process; F:hydrolase activity, acting on glycosyl bonds
RL4_JR_00236	-1.60937	0.000575625	histidinol dehydrogenase	168	8	0.00184077	50.88
RL4_JR_00641	3.68616		NHL repeat-containing	239	20	1.5e-47	49.3	3	F:GO:0008270; F:GO:0004386; F:GO:0004089	F:zinc ion binding; F:helicase activity; F:carbonate dehydratase activity
RL4_JR_00712	1.00979	0.678773	---NA---	521
RL4_JR_00743	-0.860359	0.592303	hypothetical protein HMPREF1624_06866	158	20	2.37e-74	79
RL4_JR_00863	3.72266	1.94e-07	2,3-bisphosphoglycerate-independent phosphoglycerate mutase	250	20	1.22e-63	69.55
RL4_JR_00868	7.64615	1.01e-18	Glucarate dehydratase	258	20	1.2e-82	61.75
RL4_JR_00875	-2.1508	0.372939	Pre-mRNA-splicing regulator WTAP	1358	20	1.27e-95	60.3	1	P:GO:0007155	P:cell adhesion
RL4_JR_00878	0.480282	0.878183	hypothetical protein SPSK_06470	526	5	1.02e-16	56.6
RL4_JR_00906	1.02474	0.0526391	membrane dipeptidase	435	20	0	76.35	4	F:GO:0046872; F:GO:0016805; P:GO:0006508; F:GO:0008237	F:metal ion binding; F:dipeptidase activity; P:proteolysis; F:metallopeptidase activity	EC:3.4.13	Acting on peptide bonds (peptidases)
RL4_JR_01130	-0.359809	0.242064	glucan 1,3-beta-glucosidase	466	20	3.65e-162	76.7	2	P:GO:0005975; F:GO:0004553	P:carbohydrate metabolic process; F:hydrolase activity, hydrolyzing O-glycosyl compounds
RL4_JR_01349			---NA---	376
RL4_JR_01382	1.57386	0.233098	acetyl esterase	344	20	2.81e-152	72.9	1	F:GO:0016787	F:hydrolase activity
RL4_JR_01420	4.57293	1.02e-24	lysine methyltransferase	461	20	0	64.3	5	P:GO:0008150; F:GO:0008168; F:GO:0016740; F:GO:0003674; P:GO:0032259	P:biological_process; F:methyltransferase activity; F:transferase activity; F:molecular_function; P:methylation
RL4_JR_01478	-1.75878	0.514556	hypothetical protein OIDMADRAFT_18434	102	6	0.0122223	43.67
RL4_JR_01486	6.87054	4.63e-44	arylsulfotransferase (ASST) domain	528	20	0	82.5	1	F:GO:0016740	F:transferase activity
RL4_JR_01613	15.7356	1.37e-227	hypothetical protein GE21DRAFT_9447	488	20	0	82.05
RL4_JR_01615	4.64892	3.26e-33	hypothetical protein PENARI_c002G07928	554	20	1.28e-27	45.15	3	P:GO:0008150; C:GO:0005575; F:GO:0003674	P:biological_process; C:cellular_component; F:molecular_function
RL4_JR_01635	-5.92956		glucose-methanol-choline (gmc) oxidoreductase	628	20	0	65.05	1	F:GO:0016491	F:oxidoreductase activity
RL4_JR_01647	1.63493	0.00376949	S-antigen -like	86	13	0.10625	54.77
RL4_JR_01735	8.09574	6.92e-88	Amidohydrolase family	511	20	0	75.6	1	F:GO:0016810	F:hydrolase activity, acting on carbon-nitrogen (but not peptide) bonds
RL4_JR_01764	3.79032		endo-N-acetyl-beta-D-glucosaminidase precursor	367	20	1.91e-146	71.5	1	F:GO:0016787	F:hydrolase activity
RL4_JR_01817	-0.600132	0.172529	hypothetical protein CMQ_1773	476	20	7.94e-142	57.7
RL4_JR_01879			---NA---	652
RL4_JR_01984	1.8717	0.0449933	carbohydrate-binding module family 1	259	20	7.14e-147	84.45	1	F:GO:0016787	F:hydrolase activity
RL4_JR_02018	7.89733	9.37e-34	subtilisin-like serine protease	1170	20	0	59.6	1	F:GO:0016787	F:hydrolase activity
RL4_JR_02027	-3.71784	0.00113278	Secreted peptidase	95	4	2.54981	49.5
RL4_JR_02030			---NA---	832
RL4_JR_02118			---NA---	71
RL4_JR_02201	2.04775	0.000417973	carbohydrate esterase family 1	299	20	4.52e-173	82.9	2	F:GO:0046555; C:GO:0005576	F:acetylxylan esterase activity; C:extracellular region	EC:3.1.1.72; EC:3.1.1.1	Acetylxylan esterase; Carboxylesterase
RL4_JR_02343	-2.26543	0.0148981	L-asparaginase	385	20	0	83.05	1	P:GO:0006520	P:cellular amino acid metabolic process
RL4_JR_02346	-0.953848	0.619394	fad dependent oxidoreductase	449	20	0	68.8	3	F:GO:0016491; P:GO:0055114; F:GO:0045735	F:oxidoreductase activity; P:oxidation-reduction process; F:nutrient reservoir activity
RL4_JR_02376	-1.0765	0.111863	tripeptidyl peptidase a	614	20	0	69.85	2	P:GO:0006508; F:GO:0004252	P:proteolysis; F:serine-type endopeptidase activity	EC:3.4.21	Acting on peptide bonds (peptidases)
RL4_JR_02389	-2.08515	0.39475	predicted protein	146	8	1.02e-06	49
RL4_JR_02434	-0.232299	0.648697	ABC transporter ATP-binding	134	6	0.122769	47.17
RL4_JR_02470	0.803542	0.109607	lipolytic enzyme	422	20	0	74.8	1	F:GO:0016787	F:hydrolase activity
RL4_JR_02678	-3.24191	0.00195495	acid phosphatase	400	20	0	77.3	1	F:GO:0016788	F:hydrolase activity, acting on ester bonds
RL4_JR_02694	-1.95074	0.441743	hypothetical protein DLAC_07135, partial	510	1	6.93428	36
RL4_JR_02708	4.75922		xin actin-binding repeat-containing 1 isoform X1	206	2	9.15703	40
RL4_JR_02709	-2.09951	0.202982	mannose-6-phosphate class i	184	20	4.36e-10	45.3	4	F:GO:0000166; F:GO:0005524; F:GO:0004672; P:GO:0006468	F:nucleotide binding; F:ATP binding; F:protein kinase activity; P:protein phosphorylation
RL4_JR_02733	-3.12968	0.0934183	6-hydroxy-D-nicotine oxidase	497	20	0	72.25	1	F:GO:0016491	F:oxidoreductase activity
RL4_JR_02739	3.28509	2.58e-05	ribonuclease Trv	400	20	0	75.9	3	P:GO:0090502; F:GO:0003723; F:GO:0033897	P:RNA phosphodiester bond hydrolysis, endonucleolytic; F:RNA binding; F:ribonuclease T2 activity	EC:3.1.31; EC:3.1.27; EC:3.1.27.1	Acting on ester bonds; Acting on ester bonds; Ribonuclease T(2)
RL4_JR_02743	-0.678265	0.864503	hypothetical protein ANO14919_046350	354	20	1.11e-81	57.85
RL4_JR_02744	10.5984	3.26e-41	Selenium binding	614	20	0	86.35	1	F:GO:0008430	F:selenium binding
RL4_JR_02745	9.41867	6.62e-67	oxalate decarboxylase	401	20	0	82.35	3	P:GO:0033609; F:GO:0008830; F:GO:0045735	P:oxalate metabolic process; F:dTDP-4-dehydrorhamnose 3,5-epimerase activity; F:nutrient reservoir activity	EC:5.1.3.13	dTDP-4-dehydrorhamnose 3,5-epimerase
RL4_JR_02759	0.967384	0.0305951	serine threonine- phosphatase PP1 isozyme 1-like	152	11	5.67e-05	42.36
RL4_JR_02800	-0.196516	0.834475	glutathione synthase	252	1	5.87465	56
RL4_JR_02842	-3.29918	5.05e-07	DNAse1	181	20	2.44e-63	67.8
RL4_JR_02876	4.83736		SGNH hydrolase- subgroup	647	20	0	60.85	2	F:GO:0016788; F:GO:0016787	F:hydrolase activity, acting on ester bonds; F:hydrolase activity
RL4_JR_02878	4.55354		peptidoglycan-binding protein	547	20	0	59.3
RL4_JR_02896	-2.16197	0.00800017	hypothetical protein ASPVEDRAFT_713030	546	20	0	64.65	1	P:GO:0005975	P:carbohydrate metabolic process
RL4_JR_03033	-4.68565	0.000272821	nucleosome-remodeling factor subunit BPTF-	542	6	0.00883191	47	2	F:GO:0008270; F:GO:0046872	F:zinc ion binding; F:metal ion binding
RL4_JR_03077	1.16428	0.419772	hypothetical protein MGU_04043	110	20	4.27e-14	56
RL4_JR_03078	-0.691121	0.6541	at-rich interactive domain-containing 4b	260	7	5.21071	44.14	5	F:GO:0003677; F:GO:0046872; P:GO:0006355; P:GO:0055114; C:GO:0042597	F:DNA binding; F:metal ion binding; P:regulation of transcription, DNA-templated; P:oxidation-reduction process; C:periplasmic space
RL4_JR_03453	-4.25542	4.86e-17	22kda glyco	137	20	5.15e-46	68.15
RL4_JR_03461	-1.15367	0.542508	alpha beta-Hydrolase	365	20	1.58e-97	56.1
RL4_JR_03482	5.25735	8.26e-25	hypothetical protein CONLIGDRAFT_583125	168	20	8.6e-84	80.3
RL4_JR_03516	2.2129	6.89e-10	carbohydrate esterase family 16	346	20	9.27e-137	68.15	2	F:GO:0016788; F:GO:0016787	F:hydrolase activity, acting on ester bonds; F:hydrolase activity
RL4_JR_03613	8.56731	3.28e-05	glycoside hydrolase family 61	300	20	2.16e-144	72.1	1	F:GO:0005488	F:binding
RL4_JR_03672	0.782571	0.594492	---NA---	200
RL4_JR_03750	2.29746	0.327387	GPI anchored cell wall	207	20	5.05e-110	81.4
RL4_JR_03770	-3.28344	6.51e-05	related to GPI anchored	457	20	0	76.5	2	F:GO:0016829; C:GO:0042597	F:lyase activity; C:periplasmic space
RL4_JR_03847	-6.99907	2.67e-26	hypothetical protein CC84DRAFT_1221594	92	6	5.11e-08	54.33
RL4_JR_03868	4.08855		glycoside hydrolase family 61	221	20	8.69e-110	76.55	1	F:GO:0016787	F:hydrolase activity
RL4_JR_03872	2.15166	0.00125387	alkaline elastase	1281	20	0	63	1	F:GO:0008233	F:peptidase activity
RL4_JR_03915	0.345765	0.603735	carbohydrate esterase family 1	314	20	1.62e-151	76.7	4	P:GO:0005975; C:GO:0005576; F:GO:0004553; F:GO:0030248	P:carbohydrate metabolic process; C:extracellular region; F:hydrolase activity, hydrolyzing O-glycosyl compounds; F:cellulose binding
RL4_JR_03924	-0.525087	0.488856	infection structure specific	200	20	1.1e-20	54.2	1	C:GO:0005575	C:cellular_component
RL4_JR_03925	2.87271	1.33e-08	cell surface	553	10	1.54e-06	41.3
RL4_JR_03975	-1.79324	0.000840588	metal dependent amidohydrolase	481	20	0	66.5	2	C:GO:0016020; F:GO:0016787	C:membrane; F:hydrolase activity
RL4_JR_03990	1.74116	0.0159962	hypothetical beta-1,6-N-acetylglucosaminyltransferase	192	20	9.61e-29	55	4	F:GO:0016757; C:GO:0016020; C:GO:0016021; F:GO:0016740	F:transferase activity, transferring glycosyl groups; C:membrane; C:integral component of membrane; F:transferase activity
RL4_JR_04008	-0.449549	0.660121	accessory Sec-dependent LPXTG-anchored adhesin	1056	19	1.09e-28	58.74
RL4_JR_04018	2.82846	0.000383396	ase T	391	20	1.73e-163	75.85	1	F:GO:0008236	F:serine-type peptidase activity
RL4_JR_04021	-4.78595		glycoside hydrolase family 45	318	20	7.59e-96	79.9	4	C:GO:0005576; P:GO:0030245; F:GO:0008810; F:GO:0030248	C:extracellular region; P:cellulose catabolic process; F:cellulase activity; F:cellulose binding	EC:3.2.1.4	Cellulase
RL4_JR_04127			Extracellular membrane CFEM domain	97	4	2.69736	58
RL4_JR_04217	-1.19606	0.374148	glycoside hydrolase family 2	954	20	0	63.9	2	P:GO:0008152; F:GO:0016798	P:metabolic process; F:hydrolase activity, acting on glycosyl bonds
RL4_JR_04772	2.97325	4.31e-06	hypothetical protein FOVG_19866	406	20	1.21e-121	61.35	3	P:GO:0008150; C:GO:0005575; F:GO:0003674	P:biological_process; C:cellular_component; F:molecular_function
RL4_JR_04875	3.95		prp 4 c domain-containing	268	20	4.75e-40	59	2	C:GO:0016020; C:GO:0016021	C:membrane; C:integral component of membrane
RL4_JR_04876	-2.30607	0.00364203	hypothetical protein PV06_04966	390	20	1.96e-95	51	2	C:GO:0016020; C:GO:0016021	C:membrane; C:integral component of membrane
RL4_JR_04886	-0.00746452	0.998725	mannose-6-phosphate class i	201	3	9.73e-07	41
RL4_JR_04908	1.58465	4.13e-13	---NA---	78
RL4_JR_04995	3.47695		domain-containing	222	20	5.99e-77	68.95
RL4_JR_05000	0.925288	0.754721	glycosylhydrolase family 18-6	1481	20	0	75	4	F:GO:0004568; F:GO:0008061; P:GO:0006032; C:GO:0005576	F:chitinase activity; F:chitin binding; P:chitin catabolic process; C:extracellular region	EC:3.2.1.14	Chitinase
RL4_JR_05011	1.06563	0.0374462	ferric-chelate reductase	558	20	0	77.6	3	F:GO:0016491; C:GO:0016021; P:GO:0055114	F:oxidoreductase activity; C:integral component of membrane; P:oxidation-reduction process
RL4_JR_05025	-2.53458	0.227372	hypothetical protein SPI_07963	241	3	0.0182916	43.67
RL4_JR_05086	2.84693		cytochrome p450	335	20	4.28e-92	62.5	2	F:GO:0016491; F:GO:0005488	F:oxidoreductase activity; F:binding
RL4_JR_05124	4.05524		class V chitinase Chi100	361	20	1.63e-52	56.35	3	F:GO:0005488; P:GO:0071704; F:GO:0016798	F:binding; P:organic substance metabolic process; F:hydrolase activity, acting on glycosyl bonds
RL4_JR_05222			hypothetical protein FGSG_13748	984	6	2.6e-38	48.17	2	C:GO:0016020; C:GO:0016021	C:membrane; C:integral component of membrane
RL4_JR_05225	-2.84321	0.017806	glycosyltransferase family 90	136	20	6.68e-13	52.8	3	C:GO:0016020; C:GO:0016021; F:GO:0016740	C:membrane; C:integral component of membrane; F:transferase activity
RL4_JR_05445	3.34533		hypothetical protein SPSK_08587	487	1	1.07e-64	63
RL4_JR_05482	-0.563052	0.57681	hypothetical protein SPBR_05770	592	20	2.27e-132	60.6
RL4_JR_05574	4.66056	0.00431101	glycoside hydrolase family 7	459	20	0	83.3	3	F:GO:0016829; F:GO:0004553; P:GO:0030245	F:lyase activity; F:hydrolase activity, hydrolyzing O-glycosyl compounds; P:cellulose catabolic process
RL4_JR_05615	0.106321	0.943136	glycoside hydrolase family 5	417	20	0	74.7	2	P:GO:0005975; F:GO:0016787	P:carbohydrate metabolic process; F:hydrolase activity
RL4_JR_05705	0.973337	0.103589	Cutinase	417	20	2.05e-42	60.45	5	P:GO:0008152; C:GO:0005576; F:GO:0050525; F:GO:0052689; F:GO:0016787	P:metabolic process; C:extracellular region; F:cutinase activity; F:carboxylic ester hydrolase activity; F:hydrolase activity
RL4_JR_05731			---NA---	699
RL4_JR_05745	1.25835	0.022148	eliciting plant response	135	20	9.03e-67	84.85
RL4_JR_05901	1.02358	0.623896	hypothetical protein K432DRAFT_447799	227	20	1.13e-32	47.95	4	F:GO:0003677; C:GO:0016020; C:GO:0016021; P:GO:0006355	F:DNA binding; C:membrane; C:integral component of membrane; P:regulation of transcription, DNA-templated
RL4_JR_06150	0.0295236	0.988865	MFS general substrate transporter	140	2	1.77099	49	3	P:GO:0055085; C:GO:0016021; F:GO:0005215	P:transmembrane transport; C:integral component of membrane; F:transporter activity
RL4_JR_06214	-1.13523	0.53962	glycosyltransferase family 90	89	20	4.7e-18	59.2	3	C:GO:0016020; C:GO:0016021; F:GO:0016740	C:membrane; C:integral component of membrane; F:transferase activity
RL4_JR_06234	-3.81824	1.66e-06	infection structure specific	257	20	5.58e-07	50.7	4	F:GO:0016810; P:GO:0005975; F:GO:0008061; F:GO:0003824	F:hydrolase activity, acting on carbon-nitrogen (but not peptide) bonds; P:carbohydrate metabolic process; F:chitin binding; F:catalytic activity
RL4_JR_06263	-2.97273	4.99e-09	telomerase-binding EST1A	526	20	6.29e-162	58.2
RL4_JR_06302	2.34586	0.000145847	---NA---	157
RL4_JR_06361	2.30614		pyrophosphate-energized membrane proton pump 2	72	3	0.133298	61.33
RL4_JR_06368	6.42611		predicted protein	141	20	8.55e-15	46
RL4_JR_06369	3.14864		hypothetical protein TRIVIDRAFT_69582	155	20	2.42e-36	56.2
RL4_JR_06370	-2.82131	0.14211	hypothetical protein FVEG_12001	298	20	4.52e-24	44.75	3	P:GO:0008150; C:GO:0005575; F:GO:0003674	P:biological_process; C:cellular_component; F:molecular_function
RL4_JR_06372	-3.80863	0.00938612	glycoside hydrolase family 18	1304	20	0	61.55	2	P:GO:0008152; F:GO:0016798	P:metabolic process; F:hydrolase activity, acting on glycosyl bonds
RL4_JR_06407	-1.5214	0.00321136	GPI anchored serine-rich	229	20	1.01e-08	66.4	1	C:GO:0016021	C:integral component of membrane
RL4_JR_06437	1.84148	0.202679	---NA---	278
RL4_JR_06565	5.05174	1.33e-18	glycoside hydrolase family 3	729	20	0	84.1	4	P:GO:0009251; F:GO:0008422; C:GO:0005886; F:GO:0102483	P:glucan catabolic process; F:beta-glucosidase activity; C:plasma membrane; F:scopolin beta-glucosidase activity	EC:3.2.1.21	Beta-glucosidase
RL4_JR_06685	-4.24247	7.52e-10	hypothetical protein HMPREF1624_08199	818	5	5.57e-16	48.2
RL4_JR_06705	-1.72864	0.534054	serine threonine- kinase SRPK3	83	20	4.87e-15	64.35	6	F:GO:0000166; F:GO:0005524; F:GO:0004672; P:GO:0016310; P:GO:0006468; F:GO:0016301	F:nucleotide binding; F:ATP binding; F:protein kinase activity; P:phosphorylation; P:protein phosphorylation; F:kinase activity
RL4_JR_06932	-1.43864	0.00209971	hypothetical protein SPI_04303	417	20	7.91e-144	65.95
RL4_JR_06933	-0.209291	0.885742	lipase 1 precursor	454	20	2.09e-136	65.4	4	P:GO:0016042; F:GO:0004806; C:GO:0005575; F:GO:0016787	P:lipid catabolic process; F:triglyceride lipase activity; C:cellular_component; F:hydrolase activity
RL4_JR_06952	-1.30396	0.00885507	chitinase 1	432	20	0	80.55	5	F:GO:0004568; P:GO:0005975; F:GO:0008061; P:GO:0006032; C:GO:0005576	F:chitinase activity; P:carbohydrate metabolic process; F:chitin binding; P:chitin catabolic process; C:extracellular region	EC:3.2.1.14	Chitinase
RL4_JR_06953	6.11894	6.02e-20	hypothetical protein, conserved	609	1	0.00674146	60
RL4_JR_07037	2.1855	0.0210152	---NA---	94
RL4_JR_07202	-4.34323	0.00133182	hypothetical protein PFICI_11276	105	20	1.69e-33	58.35
RL4_JR_07218	2.63393	0.00421871	tannase subunit	383	20	9.71e-134	68	4	P:GO:0008150; C:GO:0005575; F:GO:0003674; F:GO:0016787	P:biological_process; C:cellular_component; F:molecular_function; F:hydrolase activity
RL4_JR_07259	0.159567		ZW10 interactor	277	5	1.59e-14	60.4	6	F:GO:0008270; P:GO:0006384; P:GO:0006355; P:GO:0006352; F:GO:0017025; C:GO:0000126	F:zinc ion binding; P:transcription initiation from RNA polymerase III promoter; P:regulation of transcription, DNA-templated; P:DNA-templated transcription, initiation; F:TBP-class protein binding; C:transcription factor TFIIIB complex
RL4_JR_07481	-0.970474	0.642065	hypothetical protein A2Z56_00670	105	1	5.27528	51
RL4_JR_07614	-0.790394	0.691611	---NA---	741
RL4_JR_07738	5.27181	4.96e-09	alkaline phosphatase	105	20	1.05e-29	75.6	2	P:GO:0016311; F:GO:0004035	P:dephosphorylation; F:alkaline phosphatase activity	EC:3.1.3.41; EC:3.1.3.1	4-nitrophenylphosphatase; Alkaline phosphatase
RL4_JR_07763	-0.988849	0.380352	alpha beta-hydrolase	390	20	2.79e-137	67.5	1	F:GO:0016787	F:hydrolase activity
RL4_JR_07849	2.84559	0.00026395	beta-ig-h3 fasciclin	329	20	2.42e-96	60.25
RL4_JR_07877	-1.11801	0.36973	hypothetical protein SPI_02493	125	7	2.34e-13	72
RL4_JR_07924	-0.709596	0.854083	hypothetical protein MgSA37_03692	72	1	6.39016	59
RL4_JR_08009	6.44156	1.91e-81	hypothetical protein DFA_06203	194	1	2.14073	53
RL4_JR_08036	-2.77265	2.13e-09	Glycoside Hydrolase Family 18	236	20	2.14e-69	70.1	5	P:GO:0005975; F:GO:0008483; C:GO:0005576; F:GO:0004553; F:GO:0030248	P:carbohydrate metabolic process; F:transaminase activity; C:extracellular region; F:hydrolase activity, hydrolyzing O-glycosyl compounds; F:cellulose binding
RL4_JR_08189	-0.285475	0.62233	hypothetical protein SAMN05444920_12662	63	1	5.35488	57
RL4_JR_08303	0.742039	0.145612	hypothetical protein CMQ_1931	303	20	5.19e-63	54.05	2	C:GO:0016020; C:GO:0016021	C:membrane; C:integral component of membrane
RL4_JR_08376	1.69541	0.0473275	rhamnogalacturonate lyase	570	20	0	65.85	4	P:GO:0005975; F:GO:0003824; F:GO:0016829; F:GO:0030246	P:carbohydrate metabolic process; F:catalytic activity; F:lyase activity; F:carbohydrate binding
RL4_JR_08403	0.191205	0.599266	1-phosphatidylinositol-4,5-bisphosphate phosphodiesterase beta-2	80	4	0.143622	52	11	F:GO:0004435; P:GO:0007165; F:GO:0005509; F:GO:0004629; P:GO:0016042; P:GO:0006629; F:GO:0008081; F:GO:0004871; P:GO:0035556; C:GO:0005622; F:GO:0016787	F:phosphatidylinositol phospholipase C activity; P:signal transduction; F:calcium ion binding; F:phospholipase C activity; P:lipid catabolic process; P:lipid metabolic process; F:phosphoric diester hydrolase activity; F:signal transducer activity; P:intracellular signal transduction; C:intracellular; F:hydrolase activity
RL4_JR_08477			Uncharacterised	585	7	0.467153	44.71
RL4_JR_08480	6.39706	8.45e-70	natterin	414	20	3.21e-154	65.6
RL4_JR_08494	0.416272	0.547126	CFEM domain-containing	519	20	3.3e-150	61.45	2	C:GO:0016020; C:GO:0016021	C:membrane; C:integral component of membrane
RL4_JR_08531	-2.0491	0.00394624	---NA---	96
RL4_JR_08539	-1.46517	0.463595	hypothetical protein CMQ_7356	199	20	1.6e-105	56.75	3	P:GO:0018293; C:GO:0005759; C:GO:0005739	P:protein-FAD linkage; C:mitochondrial matrix; C:mitochondrion
RL4_JR_08623	6.97494	2.94e-16	exoglucanase 3 precursor	396	20	0	83.2	2	F:GO:0004553; P:GO:0030245	F:hydrolase activity, hydrolyzing O-glycosyl compounds; P:cellulose catabolic process
RL4_JR_08709	6.76175	8.67e-55	alkaline ase	409	20	0	86	3	P:GO:0006508; F:GO:0004252; C:GO:0005576	P:proteolysis; F:serine-type endopeptidase activity; C:extracellular region	EC:3.4.21	Acting on peptide bonds (peptidases)
RL4_JR_08750	-1.34033		carbohydrate-binding module family 18	288	13	5.09e-13	59.15	4	F:GO:0016614; F:GO:0050660; F:GO:0016491; P:GO:0055114	F:oxidoreductase activity, acting on CH-OH group of donors; F:flavin adenine dinucleotide binding; F:oxidoreductase activity; P:oxidation-reduction process
RL4_JR_08857	8.5216	1.71e-41	starch binding domain-containing	394	20	0	81.2	1	F:GO:2001070	F:starch binding
RL4_JR_08908	0.220994	0.701081	cdp-alcohol phosphatidyltransferase	215	20	3.6e-74	71.55	3	C:GO:0016020; C:GO:0016021; F:GO:0016740	C:membrane; C:integral component of membrane; F:transferase activity
RL4_JR_08970	5.55135		PF11924 family	295	13	9.21e-49	53.31	2	C:GO:0031932; P:GO:0031929	C:TORC2 complex; P:TOR signaling
RL4_JR_08985	-0.0695317	0.916721	minor extracellular protease vpr	920	20	0	71.2	4	C:GO:0005618; C:GO:0016020; P:GO:0006508; F:GO:0004252	C:cell wall; C:membrane; P:proteolysis; F:serine-type endopeptidase activity	EC:3.4.21	Acting on peptide bonds (peptidases)
RL4_JR_08986	-0.86231	0.19706	gpi anchored serine-threonine rich	240	20	1.4e-45	63.1	2	C:GO:0016020; C:GO:0016021	C:membrane; C:integral component of membrane
RL4_JR_09026	2.57598	0.00705344	di-copper centre	350	20	0	83.05	3	F:GO:0046872; P:GO:0055114; F:GO:0004497	F:metal ion binding; P:oxidation-reduction process; F:monooxygenase activity
RL4_JR_09028	9.94405	3.89e-68	conserved Plasmodium	160	20	1.36e-41	61.2	2	C:GO:0016020; C:GO:0016021	C:membrane; C:integral component of membrane
RL4_JR_09034	-0.346276	0.774678	aspartic-type endopeptidase	547	20	4.35e-170	64.9	1	C:GO:0016020	C:membrane
RL4_JR_09039	-1.10025	0.74862	cellobiose dehydrogenase	553	20	0	73.75	1	F:GO:0016614	F:oxidoreductase activity, acting on CH-OH group of donors
RL4_JR_09043	-1.5588	0.24753	2,6-dihydropseudooxynicotine hydrolase	470	20	2.86e-152	64.9	3	P:GO:0006508; F:GO:0004177; F:GO:0016787	P:proteolysis; F:aminopeptidase activity; F:hydrolase activity
RL4_JR_09076	1.06512	0.0371171	glycoside hydrolase family 115	1047	20	0	74.45	1	C:GO:0016020	C:membrane
RL4_JR_09110	-0.80729	0.102572	---NA---	929
RL4_JR_09123	-0.386169	0.573187	hypothetical protein AK830_g801	460	20	6.66e-124	50.1	5	P:GO:0008150; C:GO:0016020; C:GO:0016021; C:GO:0005575; F:GO:0003674	P:biological_process; C:membrane; C:integral component of membrane; C:cellular_component; F:molecular_function
RL4_JR_09127	0.0986344	0.854083	hypothetical protein PENSTE_c003G10202	285	20	1.99e-21	44.9	2	C:GO:0016020; C:GO:0016021	C:membrane; C:integral component of membrane
RL4_JR_09129	-0.0343578	0.963806	endo-beta-1,4-glucanase celB	414	20	0	68.9	2	P:GO:0009251; F:GO:0004553	P:glucan catabolic process; F:hydrolase activity, hydrolyzing O-glycosyl compounds
RL4_JR_09302	6.12361	8.22e-20	FAD-dependent oxidoreductase	489	20	0	68.75	4	F:GO:0003885; F:GO:0050660; C:GO:0016020; P:GO:0055114	F:D-arabinono-1,4-lactone oxidase activity; F:flavin adenine dinucleotide binding; C:membrane; P:oxidation-reduction process	EC:1.1.3.37	D-arabinono-1,4-lactone oxidase
RL4_JR_09469	7.40801	1.21e-09	hypothetical protein K445DRAFT_320314	280	20	2.32e-42	57.05
RL4_JR_09470	4.06998	1e-05	duf1620 domain-containing	443	20	1.23e-80	49.45	2	C:GO:0016020; C:GO:0016021	C:membrane; C:integral component of membrane
RL4_JR_09492	0.753787	0.362806	2-amino-4-hydroxy-6-hydroxymethyldihydropteridine diphosphokinase	80	4	0.0038984	57.25	4	P:GO:0009396; F:GO:0003848; P:GO:0016310; F:GO:0016301	P:folic acid-containing compound biosynthetic process; F:2-amino-4-hydroxy-6-hydroxymethyldihydropteridine diphosphokinase activity; P:phosphorylation; F:kinase activity
RL4_JR_09510	-2.48841	0.000139169	FMN-binding split barrel-related	306	20	1.08e-109	66.95	3	F:GO:0010181; F:GO:0016491; P:GO:0055114	F:FMN binding; F:oxidoreductase activity; P:oxidation-reduction process
RL4_JR_09664	-0.693294	0.269409	glycosyl hydrolase family 18	416	20	0	80	3	F:GO:0004568; P:GO:0005975; P:GO:0006032	F:chitinase activity; P:carbohydrate metabolic process; P:chitin catabolic process	EC:3.2.1.14	Chitinase
RL4_JR_09674	-1.1678	0.449302	cell surface	246	20	7.51e-70	62.4
RL4_JR_09750	2.53574	5.08e-08	FAD dependent oxidoreductase	515	20	0	74.45	2	F:GO:0016491; F:GO:0016853	F:oxidoreductase activity; F:isomerase activity
RL4_JR_09758	-1.96029	0.110478	lipolytic G-D-S-L family	1352	20	0	58.15	3	C:GO:0016020; C:GO:0016021; F:GO:0016787	C:membrane; C:integral component of membrane; F:hydrolase activity
RL4_JR_09893	0.320904	0.628241	---NA---	404
RL4_JR_09923	3.49617		hypothetical protein K432DRAFT_447799	240	20	1.54e-27	46.55	4	F:GO:0003677; C:GO:0016020; C:GO:0016021; P:GO:0006355	F:DNA binding; C:membrane; C:integral component of membrane; P:regulation of transcription, DNA-templated
RL4_JR_09924	-1.12106	0.210289	---NA---	207
RL4_JR_09940	5.60306		gpi anchored	292	20	2.83e-105	67.85	1	C:GO:0016020	C:membrane
RL4_JR_09941	2.53719	0.00563571	dynactin arp1 p25 subunit	217	20	3.84e-22	56.65	7	P:GO:0008150; C:GO:0016020; C:GO:0016021; P:GO:0008299; F:GO:0016740; C:GO:0005575; F:GO:0003674	P:biological_process; C:membrane; C:integral component of membrane; P:isoprenoid biosynthetic process; F:transferase activity; C:cellular_component; F:molecular_function
RL4_JR_09950	0.173575	0.913838	domain-containing	279	20	4.88e-62	59	2	C:GO:0005575; F:GO:0003674	C:cellular_component; F:molecular_function
RL4_JR_09951	1.1751	0.351836	necrosis-inducing factor domain-containing	285	20	1.44e-37	50.8	2	C:GO:0016020; C:GO:0016021	C:membrane; C:integral component of membrane
RL4_JR_09952	1.5492	0.527298	glycoside hydrolase family 18	1459	20	0	66.35	4	F:GO:0004568; F:GO:0008061; P:GO:0006032; C:GO:0005576	F:chitinase activity; F:chitin binding; P:chitin catabolic process; C:extracellular region	EC:3.2.1.14	Chitinase
RL4_JR_09959	-1.57563	0.584375	amidohydrolase family	320	20	2.43e-123	68.9	1	F:GO:0016787	F:hydrolase activity
RL4_JR_09997	-0.921657	0.801098	ribose-phosphate pyrophosphokinase	200	1	7.47324	41
RL4_JR_10077	4.89	1.35e-44	endo-1,4-beta-xylanase	332	20	0	85.25	4	P:GO:0045493; F:GO:0031176; P:GO:0052051; C:GO:0005576	P:xylan catabolic process; F:endo-1,4-beta-xylanase activity; P:interaction with host via protein secreted by type II secretion system; C:extracellular region	EC:3.2.1.8	Endo-1,4-beta-xylanase
RL4_JR_10090	-0.815928	0.539557	CFEM domain-containing	418	20	2.37e-142	66.75	2	C:GO:0016020; C:GO:0016021	C:membrane; C:integral component of membrane
RL4_JR_10091	-0.99382	0.222007	oxidase	442	20	0	77.8	2	F:GO:0004601; P:GO:0098869	F:peroxidase activity; P:cellular oxidant detoxification	EC:1.11.1.7	Peroxidase
RL4_JR_10117	-0.279788	0.65696	5 -nucleotidase	552	20	0	80.8	5	F:GO:0000166; F:GO:0016788; F:GO:0046872; P:GO:0009166; C:GO:0016021	F:nucleotide binding; F:hydrolase activity, acting on ester bonds; F:metal ion binding; P:nucleotide catabolic process; C:integral component of membrane
RL4_JR_10128	4.40707		glycoside hydrolase family 18	1330	20	0	54.05	2	P:GO:0008152; F:GO:0016787	P:metabolic process; F:hydrolase activity
RL4_JR_10129	0.611708	0.50343	glycoside hydrolase family 11	290	20	3.74e-106	79.5	2	P:GO:0045493; F:GO:0031176	P:xylan catabolic process; F:endo-1,4-beta-xylanase activity	EC:3.2.1.8	Endo-1,4-beta-xylanase
RL4_JR_10140	1.31245	0.0559925	subtilisin-like protease	520	20	1.27e-156	60.2	1	F:GO:0016787	F:hydrolase activity
RL4_JR_10144	-1.66965	0.198909	hypothetical protein SPI_02571	150	6	1.84e-05	41.83	2	C:GO:0016020; C:GO:0016021	C:membrane; C:integral component of membrane
RL4_JR_10150	1.64944	0.4537	dipeptidyl aminopeptidase	433	20	5.01e-175	71	2	P:GO:0006508; F:GO:0004177	P:proteolysis; F:aminopeptidase activity	EC:3.4.11	Acting on peptide bonds (peptidases)
RL4_JR_10186	-0.842554	0.198551	hypothetical protein SPSK_09906	159	20	3e-11	62.75	2	C:GO:0016020; C:GO:0016021	C:membrane; C:integral component of membrane
RL4_JR_10197	0.2516	0.91962	hypothetical protein CMQ_7356	199	20	1.47e-105	57.2	3	P:GO:0018293; C:GO:0005759; C:GO:0005739	P:protein-FAD linkage; C:mitochondrial matrix; C:mitochondrion
RL4_JR_10221	-3.94817	0.00012027	acid ase	280	20	8.07e-114	74.2	2	F:GO:0004190; P:GO:0006508	F:aspartic-type endopeptidase activity; P:proteolysis	EC:3.4.23	Acting on peptide bonds (peptidases)
RL4_JR_10302	-1.79578	0.00246668	DNA recombination	155	1	1.5718	46
RL4_JR_10303	-0.676643	0.122353	GPI anchored serine-rich	193	20	4.52e-10	50.25	1	C:GO:0016020	C:membrane
RL4_JR_10318	-1.59314	0.576349	cell wall	186	20	9.69e-53	59.6	1	F:GO:0003674	F:molecular_function
RL4_JR_10332	-0.438175	0.85205	H+ K+-exchanging ATPase	65	20	1.73e-30	81.65	4	F:GO:0005524; F:GO:0046872; C:GO:0016021; F:GO:0016787	F:ATP binding; F:metal ion binding; C:integral component of membrane; F:hydrolase activity
RL4_JR_10338	7.45817	2.96e-24	glycosyltransferase family 90	103	20	1.52e-17	51.95	3	C:GO:0016020; C:GO:0016021; F:GO:0016740	C:membrane; C:integral component of membrane; F:transferase activity
RL4_JR_10364	-3.83546	3.16e-07	CFEM domain-containing	503	20	1.53e-139	58.05	3	F:GO:0008061; C:GO:0016020; C:GO:0016021	F:chitin binding; C:membrane; C:integral component of membrane
RL4_JR_10391	-2.22767	0.000100914	pre-mrna-splicing regulator wtap	1099	20	1.91e-69	61.55
RL4_JR_10407	-4.078	0.000970783	Aminoglycoside phosphotransferase	579	20	0	57.85	1	F:GO:0016740	F:transferase activity
Genes highlighted in green are either related to pant inection, predicted, hypothetical, or have no database match and are predicted to be up-regulated (log2>1, FDR<0.05) in planta
Genes highlighted in red are either related to pant inection, predicted, hypothetical, or have no database match and are predicted to be down-regulated (log2>1, FDR<0.05) in planta
Genes highlighted in yellow are either related to pant inection, predicted, hypothetical, or have no database match and are not predicted to be differenitally regulated in planta or in culture (llog2>1l, FDR<0.05)

## Sheet: Table S5
Supplementary Table S5. Genes encoding secreted proteins unique to R. aguacate PL1004 relative to R. lauricola RL4
R. aguacate Gene ID*	Description	Length	#BlastP Hits	e-Value	sim mean	#GO	GO IDs	GO Names	Enzyme Names
Rsp272_RL_00026	lipase 2	598	20	0	59.75	3	P:GO:0008150; C:GO:0005575; F:GO:0016787	P:biological_process; C:cellular_component; F:hydrolase activity
Rsp272_RL_00114	hypothetical protein CMQ_1143	206	7	6.32575e-09	51.29	2	C:GO:0016020; C:GO:0016021	C:membrane; C:integral component of membrane
Rsp272_RL_00184	infection structure specific	231	20	2.30409e-07	46	5	F:GO:0016810; P:GO:0005975; F:GO:0008061; F:GO:0003824; C:GO:0005575	F:hydrolase activity, acting on carbon-nitrogen (but not peptide) bonds; P:carbohydrate metabolic process; F:chitin binding; F:catalytic activity; C:cellular_component
Rsp272_RL_00194	retrotransposon nucleocapsid	560	20	4.2395e-26	58.75	1	C:GO:0019013	C:viral nucleocapsid
Rsp272_RL_00242	---NA---	434
Rsp272_RL_00254	hypothetical protein PFICI_12715	398	20	5.36849e-56	48.7	2	C:GO:0016020; C:GO:0016021	C:membrane; C:integral component of membrane
Rsp272_RL_00331	---NA---	75
Rsp272_RL_00514	---NA---	344
Rsp272_RL_00732	glycoside hydrolase family 18	575	15	9.35732e-08	71.93	2	P:GO:0008152; F:GO:0016798	P:metabolic process; F:hydrolase activity, acting on glycosyl bonds
Rsp272_RL_00891	---NA---	448
Rsp272_RL_01226	hexose carrier	781	20	0	88.45	3	P:GO:0055085; F:GO:0022857; C:GO:0016021	P:transmembrane transport; F:transmembrane transporter activity; C:integral component of membrane
Rsp272_RL_01279	---NA---	367
Rsp272_RL_01312	Extracellular serine-threonine rich	352	20	8.34363e-13	72.2
Rsp272_RL_01347	patatin-like phospholipase domain-containing	345	20	2.25506e-96	54.95	4	P:GO:0008152; P:GO:0006629; C:GO:0016020; C:GO:0016021	P:metabolic process; P:lipid metabolic process; C:membrane; C:integral component of membrane
Rsp272_RL_01352	hypothetical protein FOXB_10498	203	20	2.15524e-33	52.4	5	P:GO:0008150; C:GO:0016020; C:GO:0016021; C:GO:0005575; F:GO:0003674	P:biological_process; C:membrane; C:integral component of membrane; C:cellular_component; F:molecular_function
Rsp272_RL_01421	hypothetical protein UCRPA7_8599	109	1	3.58	59
Rsp272_RL_01503	kxY xW signal peptide domain	974	5	1.46462e-06	66	4	P:GO:0007165; C:GO:0005618; C:GO:0016020; F:GO:0004871	P:signal transduction; C:cell wall; C:membrane; F:signal transducer activity
Rsp272_RL_01610	---NA---	1001
Rsp272_RL_01783	transcriptional regulator	1299	20	2.62628e-08	52.1	4	F:GO:0003677; C:GO:0016020; C:GO:0016021; F:GO:0043565	F:DNA binding; C:membrane; C:integral component of membrane; F:sequence-specific DNA binding
Rsp272_RL_01874	hypothetical protein G7K_5985-t1	511	3	1.87493e-18	55.67
Rsp272_RL_01968	hypothetical protein SPSK_02664	283	20	4.69135e-28	52.9	4	C:GO:0016020; C:GO:0016021; C:GO:0005575; F:GO:0003674	C:membrane; C:integral component of membrane; C:cellular_component; F:molecular_function
Rsp272_RL_02097	Serine family S28	445	20	3.49213e-44	52.2	4	C:GO:0016020; P:GO:0006508; C:GO:0016021; F:GO:0008236	C:membrane; P:proteolysis; C:integral component of membrane; F:serine-type peptidase activity
Rsp272_RL_02170	GPI-anchored cell wall beta-1,3-endoglucanase	495	20	2.96512e-161	78.65	7	P:GO:0000272; C:GO:0005618; P:GO:0071555; C:GO:0005576; F:GO:0042973; C:GO:0005886; C:GO:0031225	P:polysaccharide catabolic process; C:cell wall; P:cell wall organization; C:extracellular region; F:glucan endo-1,3-beta-D-glucosidase activity; C:plasma membrane; C:anchored component of membrane
Rsp272_RL_02309	hypothetical protein EXIGLDRAFT_718606	178	20	7.8836e-43	60.2
Rsp272_RL_02335	---NA---	649
Rsp272_RL_02383	cell surface	252	20	1.58226e-07	54.25	7	F:GO:0005518; F:GO:0005509; C:GO:0005618; C:GO:0016020; C:GO:0016021; P:GO:0007155; C:GO:0005576	F:collagen binding; F:calcium ion binding; C:cell wall; C:membrane; C:integral component of membrane; P:cell adhesion; C:extracellular region	Phosphoinositide phospholipase C
Rsp272_RL_02404	---NA---	588
Rsp272_RL_02548	GPI anchored	518	20	0	76.65	1	F:GO:0005488	F:binding
Rsp272_RL_02579	predicted protein	441	1	6.06545	46	2	C:GO:0016020; C:GO:0016021	C:membrane; C:integral component of membrane
Rsp272_RL_02626	---NA---	477
Rsp272_RL_02699	---NA---	589
Rsp272_RL_02937	chitin binding	196	20	3.151e-102	77.95
Rsp272_RL_02963	MULTISPECIES: DUF1772 domain-containing	436	1	6.64011	54	2	C:GO:0016020; C:GO:0016021	C:membrane; C:integral component of membrane
Rsp272_RL_03152	Uncharacterised protein	752	1	4.76612e-17	67
Rsp272_RL_03159	---NA---	985
Rsp272_RL_03248	hypothetical protein AYO21_02209	405	20	1.58704e-73	57.9	2	C:GO:0016020; C:GO:0016021	C:membrane; C:integral component of membrane
Rsp272_RL_03258	hypothetical protein F503_01098	290	1	4.93523e-23	60
Rsp272_RL_03323	hypothetical protein ABOM_007341	234	20	2.43566e-32	55.9	3	P:GO:0008150; C:GO:0005575; F:GO:0003674	P:biological_process; C:cellular_component; F:molecular_function
Rsp272_RL_03351	---NA---	289
Rsp272_RL_03370	wsc domain-containing	203	20	1.32798e-54	64.5	1	F:GO:0008237	F:metallopeptidase activity
Rsp272_RL_03372	---NA---	401
Rsp272_RL_03386	vacuolar sorting-associated 62	358	20	6.1363e-154	70	2	C:GO:0016020; C:GO:0016021	C:membrane; C:integral component of membrane
Rsp272_RL_03415	cytochrome P450	516	20	0	68.35	2	F:GO:0016491; F:GO:0046872	F:oxidoreductase activity; F:metal ion binding
Rsp272_RL_03433	hypothetical protein F503_05674	295	7	5.73129e-12	54.14
Rsp272_RL_03462	radical s-adenosyl methionine domain-containing 2	319	20	0	81.35	3	F:GO:0003824; C:GO:0016021; F:GO:0051536	F:catalytic activity; C:integral component of membrane; F:iron-sulfur cluster binding
Rsp272_RL_03504	kievitone hydratase	355	20	1.73674e-119	61.9	1	F:GO:0016787	F:hydrolase activity
Rsp272_RL_03540	3-5 exonuclease	141	1	2.62932	43
Rsp272_RL_03553	hypothetical protein SPI_02493	121	7	1.59585e-22	77
Rsp272_RL_03825	bacterial alpha-l-rhamnosidase domain	708	20	0	72	1	F:GO:0003824	F:catalytic activity
Rsp272_RL_03840	hypothetical beta-1,6-N-acetylglucosaminyltransferase	164	20	4.69225e-12	55.9	4	F:GO:0016757; C:GO:0016020; C:GO:0016021; F:GO:0016740	F:transferase activity, transferring glycosyl groups; C:membrane; C:integral component of membrane; F:transferase activity
Rsp272_RL_03857	tyrosinase	351	20	1.79635e-131	64.35	6	F:GO:0004503; F:GO:0046872; F:GO:0016491; P:GO:0008152; P:GO:0055114; C:GO:0005575	F:monophenol monooxygenase activity; F:metal ion binding; F:oxidoreductase activity; P:metabolic process; P:oxidation-reduction process; C:cellular_component
Rsp272_RL_04177	hypothetical protein CMQ_1647	330	20	1.6157e-138	71.75	1	C:GO:0016020	C:membrane
Rsp272_RL_04417	acid ase A	274	20	1.86081e-85	55.8	2	F:GO:0004190; P:GO:0006508	F:aspartic-type endopeptidase activity; P:proteolysis
Rsp272_RL_04431	manganese lipoxygenase	623	20	0	69.9	1	F:GO:0016491	F:oxidoreductase activity
Rsp272_RL_04443	carbohydrate-binding module family 50	235	20	4.04884e-96	72.5	2	C:GO:0005575; F:GO:0003674	C:cellular_component; F:molecular_function
Rsp272_RL_04444	carboxylesterase	550	20	0	76.4	4	F:GO:0004435; P:GO:0006629; C:GO:0005622; P:GO:0035556	F:phosphatidylinositol phospholipase C activity; P:lipid metabolic process; C:intracellular; P:intracellular signal transduction
Rsp272_RL_04447	ferric reductase transmembrane component 4 precursor	818	20	0	60.35	4	F:GO:0016491; C:GO:0016020; C:GO:0016021; P:GO:0055114	F:oxidoreductase activity; C:membrane; C:integral component of membrane; P:oxidation-reduction process
Rsp272_RL_04500	UDP-N-acetylmuramoylalanine--D-glutamate ligase	595	2	0.318646	52	11	P:GO:0008360; F:GO:0000166; P:GO:0051301; F:GO:0005524; C:GO:0005737; P:GO:0009252; F:GO:0008764; P:GO:0009058; P:GO:0071555; P:GO:0007049; F:GO:0016874	P:regulation of cell shape; F:nucleotide binding; P:cell division; F:ATP binding; C:cytoplasm; P:peptidoglycan biosynthetic process; F:UDP-N-acetylmuramoylalanine-D-glutamate ligase activity; P:biosynthetic process; P:cell wall organization; P:cell cycle; F:ligase activity
Rsp272_RL_04635	carbohydrate-binding module family 52	252	20	1.30103e-79	59.3	1	P:GO:0052051	P:interaction with host via protein secreted by type II secretion system
Rsp272_RL_04640	hypothetical protein SPI_07810	177	7	6.77275e-45	64	2	C:GO:0016020; C:GO:0016021	C:membrane; C:integral component of membrane
Rsp272_RL_04657	glycoside hydrolase subgroup catalytic core	577	20	0	72.6	1	F:GO:0016787	F:hydrolase activity
Rsp272_RL_04658	alpha-l-fucosidase	808	20	0	78.15	2	F:GO:0004560; P:GO:0006004	F:alpha-L-fucosidase activity; P:fucose metabolic process
Rsp272_RL_04665	---NA---	171
Rsp272_RL_04757	---NA---	784
Rsp272_RL_04779	pilus assembly	198	5	0.0749848	47.4
Rsp272_RL_04790	hypothetical protein CFIO01_04215	523	20	8.81846e-176	58.15
Rsp272_RL_04978	hypothetical protein SPBR_00394	440	20	1.49868e-118	77.4	2	C:GO:0016020; C:GO:0016021	C:membrane; C:integral component of membrane
Rsp272_RL_05037	T family of potassium channels 7	218	12	0.174487	49.92	6	P:GO:0006811; P:GO:0071805; C:GO:0016020; C:GO:0016021; F:GO:0005267; P:GO:0006810	P:ion transport; P:potassium ion transmembrane transport; C:membrane; C:integral component of membrane; F:potassium channel activity; P:transport
Rsp272_RL_05039	glycoside hydrolase family 43	582	20	0	74.75	2	P:GO:0008152; F:GO:0016798	P:metabolic process; F:hydrolase activity, acting on glycosyl bonds
Rsp272_RL_05152	glycoside hydrolase	66	19	7.27607e-06	62.16	3	P:GO:0005975; C:GO:0009277; F:GO:0016787	P:carbohydrate metabolic process; C:fungal-type cell wall; F:hydrolase activity
Rsp272_RL_05170	glycine mitochondrial isoform X1	383	1	8.90519	45
Rsp272_RL_05193	hypothetical protein EXIGLDRAFT_103600	117	20	5.40898e-09	51.05
Rsp272_RL_05226	ferric reductase transmembrane component 4	686	20	0	66.05	4	F:GO:0016491; C:GO:0016020; C:GO:0016021; P:GO:0055114	F:oxidoreductase activity; C:membrane; C:integral component of membrane; P:oxidation-reduction process
Rsp272_RL_05236	---NA---	77
Rsp272_RL_05342	hypothetical protein PFDG_01006	236	5	0.11145	53.4	2	C:GO:0016020; C:GO:0016021	C:membrane; C:integral component of membrane
Rsp272_RL_05509	---NA---	448
Rsp272_RL_05510	olfactory receptor 1L4-like	195	2	1.10627e-05	50.5
Rsp272_RL_05516	hypothetical protein SPBR_02308	813	2	7.99882e-22	62.5	2	C:GO:0016020; C:GO:0016021	C:membrane; C:integral component of membrane
Rsp272_RL_05785	glycoside family 76	528	20	8.13594e-109	54	4	F:GO:0003824; P:GO:0008152; F:GO:0016798; F:GO:0016787	F:catalytic activity; P:metabolic process; F:hydrolase activity, acting on glycosyl bonds; F:hydrolase activity
Rsp272_RL_05894	bacterial leucyl aminopeptidase	406	20	0	80.85	4	F:GO:0046872; P:GO:0006508; F:GO:0004177; C:GO:0005576	F:metal ion binding; P:proteolysis; F:aminopeptidase activity; C:extracellular region
Rsp272_RL_05898	feruloyl esterase B precursor	574	20	0	70	1	F:GO:0016787	F:hydrolase activity	Acting on peptide bonds (peptidases)
Rsp272_RL_05972	n-sulfoglucosamine sulfohydrolase	563	20	0	67.45	2	P:GO:0008152; F:GO:0016787	P:metabolic process; F:hydrolase activity
Rsp272_RL_05993	uncharacterized oxidoreductase	393	20	3.02844e-154	66.2	4	F:GO:0016614; F:GO:0016491; F:GO:0050660; P:GO:0055114	F:oxidoreductase activity, acting on CH-OH group of donors; F:oxidoreductase activity; F:flavin adenine dinucleotide binding; P:oxidation-reduction process
Rsp272_RL_06062	Prolyl tripeptidyl peptidase	272	20	1.15751e-28	44.15
Rsp272_RL_06067	Carboxylesterase	562	20	0	72.6	4	P:GO:0008150; C:GO:0005575; F:GO:0003674; F:GO:0016787	P:biological_process; C:cellular_component; F:molecular_function; F:hydrolase activity
Rsp272_RL_06130	---NA---	730
Rsp272_RL_06242	hypothetical protein AK830_g5582	586	20	1.77553e-15	52.65	2	C:GO:0016020; C:GO:0016021	C:membrane; C:integral component of membrane
Rsp272_RL_06334	---NA---	322
Rsp272_RL_06418	---NA---	485
Rsp272_RL_06437	purine nucleoside permease	425	20	0	75.95	1	P:GO:0055085	P:transmembrane transport
Rsp272_RL_06458	hypothetical protein ANO14919_100950	531	20	2.74166e-147	52.15
Rsp272_RL_06477	cell wall	152	20	8.73535e-11	55.55
Rsp272_RL_06509	hypothetical protein F503_00696	251	20	6.81804e-65	47.15	5	P:GO:0008150; C:GO:0016020; C:GO:0016021; C:GO:0005575; F:GO:0003674	P:biological_process; C:membrane; C:integral component of membrane; C:cellular_component; F:molecular_function
Rsp272_RL_06591	Protein of unknown function DUF1593	513	20	0	75.75	3	P:GO:0008150; C:GO:0005575; F:GO:0003674	P:biological_process; C:cellular_component; F:molecular_function
Rsp272_RL_06723	nacht nucleoside	1102	20	0	60.6	4	F:GO:0000166; F:GO:0005524; C:GO:0016020; C:GO:0016021	F:nucleotide binding; F:ATP binding; C:membrane; C:integral component of membrane
Rsp272_RL_06746	arginase family	388	20	0	77.45	4	F:GO:0016813; F:GO:0046872; F:GO:0008783; F:GO:0016787	F:hydrolase activity, acting on carbon-nitrogen (but not peptide) bonds, in linear amidines; F:metal ion binding; F:agmatinase activity; F:hydrolase activity
Rsp272_RL_06792	peptidase C11	298	5	2.52117e-05	61.6
Rsp272_RL_06847	AAA ATPase containing von Willebrand factor type A (vWA) -like omain	323	17	0.000192336	55.06	3	F:GO:0005509; C:GO:0016020; C:GO:0016021	F:calcium ion binding; C:membrane; C:integral component of membrane
Rsp272_RL_06988	amine oxidase	498	20	0	66.85	2	F:GO:0016491; P:GO:0055114	F:oxidoreductase activity; P:oxidation-reduction process
Rsp272_RL_06993	---NA---	372
Rsp272_RL_07242	antifungal 2	95	20	1.18667e-21	59.55
Rsp272_RL_07273	cell surface	294	20	8.25591e-104	69.85
Rsp272_RL_07298	hypothetical protein BCR32DRAFT_278429	482	1	0.0197789	45
Rsp272_RL_07560	FAS1 domain-containing	210	20	5.61193e-100	78	2	C:GO:0016020; C:GO:0016021	C:membrane; C:integral component of membrane
Rsp272_RL_07562	hypothetical protein A0O28_0021840	433	20	0	81.3	10	F:GO:0004557; P:GO:0005975; F:GO:0003824; F:GO:0052692; P:GO:0008152; F:GO:0016829; C:GO:0042597; F:GO:0004553; F:GO:0016787; F:GO:0016798	F:alpha-galactosidase activity; P:carbohydrate metabolic process; F:catalytic activity; F:raffinose alpha-galactosidase activity; P:metabolic process; F:lyase activity; C:periplasmic space; F:hydrolase activity, hydrolyzing O-glycosyl compounds; F:hydrolase activity; F:hydrolase activity, acting on glycosyl bonds
Rsp272_RL_07654	non-hemolytic phospholipase C precursor	620	20	0	71.25	1	F:GO:0016788	F:hydrolase activity, acting on ester bonds
Rsp272_RL_07671	---NA---	1288							Beta-glucosidase; Glucan endo-1,3-beta-D-glucosidase
Rsp272_RL_07750	- C-terminal	85	3	0.411356	56.67
Rsp272_RL_07857	arylsulfotransferase	656	20	0	55.7	3	C:GO:0016020; C:GO:0016021; F:GO:0016740	C:membrane; C:integral component of membrane; F:transferase activity
Rsp272_RL_07859	amidase family	605	20	0	66.65	9	P:GO:0005975; C:GO:0005618; C:GO:0016020; P:GO:0006508; F:GO:0004252; C:GO:0005576; F:GO:0004553; F:GO:0016884; F:GO:0030248	P:carbohydrate metabolic process; C:cell wall; C:membrane; P:proteolysis; F:serine-type endopeptidase activity; C:extracellular region; F:hydrolase activity, hydrolyzing O-glycosyl compounds; F:carbon-nitrogen ligase activity, with glutamine as amido-N-donor; F:cellulose binding
Rsp272_RL_07949	carbohydrate esterase family 3	91	14	5.79204e-05	57.07	2	F:GO:0004622; F:GO:0016787	F:lysophospholipase activity; F:hydrolase activity
Rsp272_RL_07970	arginase family	382	20	0	81.7
Rsp272_RL_08060	coagulation factor 5 8 type domain-containing	808	20	0	57.6
Rsp272_RL_08083	cfem domain-containing	218	20	2.48714e-21	56.5				Alpha-L-fucosidase
Rsp272_RL_08104	hypothetical protein F503_03795	200	20	1.7181e-18	55.8
Rsp272_RL_08108	related to Regulatory alcR (N-terminal fragment)	110	4	1.16745e-14	53.75
Rsp272_RL_08122	glycoside hydrolase family 5	421	20	0	79.6
Rsp272_RL_08155	diacylglycerol O-acyltransferase	175	7	0.00431305	45.43
Rsp272_RL_08317	Fungal specific transcription factor domain-containing	611	20	0	59.9
Rsp272_RL_08434	ubiquinol-cytochrome c reductase iron-sulfur subunit	113	2	2.72396	48
Rsp272_RL_08542	Lactoylglutathione lyase	155	20	5.76745e-07	44.6
Rsp272_RL_08559	N utilization substance B	107	3	2.81418e-27	58.33
Rsp272_RL_08588	Serine threonine- kinase	886	16	1.016e-23	58.38
Rsp272_RL_08635	ferric reductase like transmembrane component	774	20	0	65.75
Rsp272_RL_08771	beta-glucosidase 2	769	20	0	75
Rsp272_RL_08845	a chain endothiapepsin	418	20	0	77.75
Rsp272_RL_08856	---NA---	195
Rsp272_RL_08873	scp-like extracellular	171	20	3.68639e-23	54.25
Rsp272_RL_08894	alpha-galactosidase	431	20	1.58682e-180	71.6
Rsp272_RL_08929	hypothetical protein K441DRAFT_673505	714	20	0	60.2
Rsp272_RL_08934	hypothetical protein F503_04866	594	20	0	66.85
Rsp272_RL_09106	ligninase h2 precursor	555	20	4.92214e-81	63.7
Rsp272_RL_09175	glycoside hydrolase family 11	397	20	3.07383e-90	75.45
Rsp272_RL_09482	glycerophosphoryl diester phosphodiesterase	925	20	0	60.65
Rsp272_RL_09495	hypothetical protein GNI_025170	1021	5	2.0624e-09	64.2
Rsp272_RL_09534	glycosyl transferase	189	20	1.44367e-52	58.75
Rsp272_RL_09536	duf1680 domain-containing	711	20	0	69.65
Rsp272_RL_09563	---NA---	530
Rsp272_RL_09573	cellobiose dehydrogenase	613	20	0	71.1
Rsp272_RL_09585	glycoside hydrolase family 1	591	20	0	70.4
Rsp272_RL_09618	glycoside hydrolase family 76	475	20	0	77.85
Rsp272_RL_09620	ferrooxidoreductase Fet3	611	20	0	77.2
Rsp272_RL_09659	acid phosphatase	389	20	4.51083e-173	69.7
Rsp272_RL_09661	MFS multidrug transporter	473	20	0	69.9
Rsp272_RL_09697	non-hemolytic phospholipase c	648	20	0	80.55
Rsp272_RL_09788	glycoside hydrolase family 3	795	20	0	62.65
Rsp272_RL_10033	FMN-binding split barrel-related	279	20	4.38035e-99	65.75
Rsp272_RL_10035	ferric-chelate reductase	435	20	6.32766e-103	56.25
Rsp272_RL_10059	protease s8 tripeptidyl peptidase	673	20	0	74.1
Rsp272_RL_10187	fibroin heavy chain-like	453	6	2.10531e-21	63.17
Rsp272_RL_10211	fungal alpha-L-	519	20	0	82.7
Rsp272_RL_10242	Tannase feruloyl esterase	572	20	0	80.2
Rsp272_RL_10243	tartrate-resistant acid phosphatase type 5 precursor	323	20	6.39016e-140	65.05
Rsp272_RL_10244	gamma-glutamyltranspeptidase	567	20	0	84.15
Rsp272_RL_10307	carboxylesterase family	505	20	1.55582e-134	53.35
Rsp272_RL_10316	Hydroxyneurosporene synthase	338	20	2.3944e-129	59.1
Rsp272_RL_10339	related to WSC2 Glucoamylase III (alpha-1,4-glucan-glucosidase)	282	20	8.73709e-111	63.2
Rsp272_RL_10345	non-hemolytic phospholipase C precursor	660	20	0	70.6
Rsp272_RL_10385	Fungal specific transcription factor domain family	667	20	0	70.55
Rsp272_RL_10423	hypothetical protein ANO14919_100950	275	20	2.40576e-53	62.15
Rsp272_RL_10462	Phosphodiesterase alkaline phosphatase D	539	20	0	83.25
Rsp272_RL_10478	glycoside hydrolase family 39	468	20	5.01072e-179	64.5
Rsp272_RL_10510	copper amine oxidase	813	20	0	81.95
Rsp272_RL_10588	hypothetical protein CMQ_3843	335	20	1.37725e-146	61.4
Rsp272_RL_10643	glycosyl hydrolase family 3 N terminal domain-containing	781	20	0	79.95
Rsp272_RL_10645	glycoside hydrolase	509	20	0	69.8
Rsp272_RL_10659	related to beta-glucosidase	778	20	0	68.2
Rsp272_RL_10669	Sugar transporter STL1	229	20	3.27881e-36	52.85
Rsp272_RL_10698	Asparaginase glutaminase	393	20	0	77.1
Rsp272_RL_10705	cell surface-anchored	298	20	5.27528e-07	44.75
Rsp272_RL_10713	mannosyl transferase	928	20	0	67
Rsp272_RL_10730	telomerase-binding EST1A	548	20	4.10734e-150	56.3
Rsp272_RL_10765	formate dehydrogenase	127	20	1.24624e-09	46
Rsp272_RL_10803	Amino acid polyamine transporter	325	20	4.16648e-81	53.3
Rsp272_RL_10918	Alkali-sensitive linkage 1	335	20	0	80.55
Rsp272_RL_10933	hexose transporter	495	20	0	75.1
Rsp272_RL_10960	tannase feruloyl esterase	584	20	0	69.75
Rsp272_RL_10962	major royal jelly	362	20	0	86.3
Rsp272_RL_10964	beta-lactamase family	136	20	9.30344e-41	71.95
Rsp272_RL_10999	---NA---	116
Rsp272_RL_11023	lipase from carbohydrate esterase family ce10	380	20	0	67.8
Rsp272_RL_11032	amidase family	689	20	0	58.9
Rsp272_RL_11078	ribonuclease Trv	405	20	7.91813e-165	72.35
Rsp272_RL_11104	repetitive proline-rich cell wall	377	12	1.97972e-19	49.92
Rsp272_RL_11151	extracellular serine-rich	180	20	3.58795e-57	77.5
Rsp272_RL_11169	hypothetical protein ASPZODRAFT_24914	81	12	1.75984e-15	51
Rsp272_RL_11171	CFEM domain family	250	20	1.27132e-28	57.25
Rsp272_RL_11196	ww rsp5 wwp	315	20	7.2011e-32	43.2
Rsp272_RL_11198	glycoside hydrolase family 43	547	20	0	75.5
Rsp272_RL_11245	hypothetical protein	73	1	5.35379	59
Rsp272_RL_11258	neutral amino acid permease	779	11	3.88829e-31	43.55
Rsp272_RL_11279	related to gEgh 16	196	20	2.25224e-68	73.65
Rsp272_RL_11283	cupin	279	20	1.32447e-89	74.1
Rsp272_RL_11292	killer kp4	145	20	1.77216e-44	71.45
Rsp272_RL_11297	serine-type peptidase	560	20	0	64.2
Rsp272_RL_11334	hypothetical protein CONLIGDRAFT_127363	305	20	7.86023e-19	43.55
Rsp272_RL_11342	Hydroxyneurosporene synthase	376	20	0	65.45
Rsp272_RL_11385	glycosyl hydrolase family 18	214	20	1.17351e-54	53.3
Rsp272_RL_11394	Alpha-1,2-mannosyltransferase MNN2	524	20	0	56.75
Rsp272_RL_11409	hypothetical protein ACN38_g10327	138	20	6.85933e-12	52.8
Rsp272_RL_11493	covalently-linked cell wall	357	20	2.83778e-109	69.65
Rsp272_RL_11588	arylsulfatase precursor	647	20	0	67.55
Rsp272_RL_11608	CFEM domain-containing	205	20	5.66903e-28	66.65
Rsp272_RL_11637	tannase and feruloyl esterase	479	20	0	76.45
Genes highlighted in green are related to pant inection.
Genes highlighted in orange are either predicted, hypothetical, or have no database match

## Sheet: Table S6
Supplemental Table S6. Master annotation table with RNAseq data							Table S6.													Normalized Read Counts
R. lauricola Gene ID	R. aguacate Gene ID	SignalP	SMURF	EffectorP prediction	Description	GO Names list	InterPro IDs	TC_DB ID	Transporter family	Gene	baseMean	log2FoldChange	lfcSE	stat	pvalue	padj	HIE-3	HIL-3	HIE-1	HIL-1	HIE-2	HIL-2	in vitro-1	in vitro-2	in vitro-3
RL4_JR_00001	-	N	-		phosphotransferase enzyme family	P:phosphorylation; F:transferase activity; F:kinase activity	G3DSA:3.90.1200.10 (GENE3D); IPR002575 (PFAM); PTHR21310 (PANTHER); IPR011009 (SUPERFAMILY)			RL4_JR_00001	287.138	-0.00712879	0.353656	-0.0201574	0.983918	0.988376	271.045	405.839	232.725	250.103	218.404	334.2	189.363	429.789	252.776
RL4_JR_00002	Rsp272_RL_11570	N	-		hypothetical protein SPBR_05962	F:ATP binding; F:protein kinase activity; P:protein phosphorylation	G3DSA:1.10.510.10 (GENE3D); IPR000719 (PROSITE_PROFILES); IPR011009 (SUPERFAMILY)			RL4_JR_00002	282.786	-1.84651	0.396248	-4.65998	3.16e-06	1.53e-05	102.81	177.197	148.792	226.283	156.003	103.717	304.989	834.712	490.573
RL4_JR_00003	-	N	-		efflux pump antibiotic resistance	P:transmembrane transport; C:integral component of membrane; F:transporter activity	G3DSA:1.20.1250.20 (GENE3D); IPR011701 (PFAM); PTHR23502 (PANTHER); PTHR23502:SF60 (PANTHER); IPR020846 (PROSITE_PROFILES); IPR020846 (SUPERFAMILY)	2.A.1.2.86	the major facilitator superfamily (mfs).	RL4_JR_00003	81.6486	-1.82368	0.561936	-3.24535	0.00117306	0.00311066	18.6927	28.5802	30.5213	23.8193	124.802	42.2552	105.045	241.382	119.74
RL4_JR_00004	Rsp272_RL_03546	Y	-		ubiquitin-conjugating enzyme family		no IPS match			RL4_JR_00004	1.20904	-0.711958	1.84226	-0.386459	0.699157	0.771171	0	0	3.81517	0	0	0	1.76797	3.36231	1.93589
RL4_JR_00005	-	N	-		cytochrome P450 oxidoreductase	P:aromatic compound catabolic process; F:iron ion binding; F:oxidoreductase activity, acting on paired donors, with incorporation or reduction of molecular oxygen, NAD(P)H as one donor, and incorporation of two atoms of oxygen into one donor; P:oxidation-reduction process; F:2 iron, 2 sulfur cluster binding	IPR001663 (PRINTS); IPR017941 (G3DSA:2.102.10.GENE3D); IPR015879 (G3DSA:3.90.380.GENE3D); IPR015879 (PFAM); IPR017941 (PFAM); PTHR21266 (PANTHER); PTHR21266:SF2 (PANTHER); IPR017941 (PROSITE_PROFILES); IPR017941 (SUPERFAMILY); SSF55961 (SUPERFAMILY)			RL4_JR_00005	1.38771	0.350019	1.96466	0.178158	0.858599	0.897522	0	0	7.63033	0	0	0	0.271995	2.61947	1.96763
RL4_JR_00006	-	N	-		Amino acid polyamine transporter I	C:integral component of membrane; F:amino acid transmembrane transporter activity; P:amino acid transmembrane transport	IPR002293 (PFAM); PTHR11785:SF369 (PANTHER); IPR002293 (PANTHER)	2.A.3.4.1	the amino acid-polyamine-organocation (apc) family.	RL4_JR_00006	1.05907	-1.67547	2.30124	-0.728072	0.46657	0.560525	0	0	0	0	0	0	1.03358	5.35623	3.14185
RL4_JR_00007	-	N	-		cytochrome P450	F:oxidoreductase activity; F:metal ion binding; P:metabolic process	IPR001128 (PRINTS); IPR002401 (PRINTS); IPR001128 (G3DSA:1.10.630.GENE3D); IPR001128 (PFAM); PTHR24305 (PANTHER); IPR001128 (SUPERFAMILY)			RL4_JR_00007	4.85753	-0.634627	1.56118	-0.406503	0.684373	0.7582	0	0	22.891	0	0	0	3.07355	11.0252	6.72801
RL4_JR_00008	Rsp272_RL_10023	N	-		Zn(2)-C6 fungal-type DNA-binding domain partial	P:regulation of transcription, DNA-templated; F:binding	IPR001138 (SMART); IPR001138 (G3DSA:4.10.240.GENE3D); IPR001138 (PFAM); IPR021858 (PFAM); IPR001138 (PROSITE_PROFILES); IPR001138 (SUPERFAMILY)			RL4_JR_00008	388.039	-5.19873	0.544711	-9.54401	1.37e-21	3.57e-20	74.7709	32.3909	19.0758	0	7.80014	42.2552	588.707	1630.72	1096.63
RL4_JR_00009	Rsp272_RL_10022	N	-		NAD(P)-binding domain		IPR016040 (G3DSA:3.40.50.GENE3D); IPR008030 (PFAM); PTHR14194 (PANTHER); PTHR14194:SF75 (PANTHER); IPR016040 (SUPERFAMILY)			RL4_JR_00009	192.42	-1.23178	0.534153	-2.30605	0.0211079	0.0397557	196.274	253.411	118.27	47.6386	62.4011	107.559	153.623	497.269	295.334
RL4_JR_00010	Rsp272_RL_10019	N	-		Aromatic-ring hydroxylase partial	F:oxidoreductase activity; C:membrane	PR00420 (PRINTS); IPR023753 (G3DSA:3.50.50.GENE3D); IPR002938 (PFAM); PTHR13789 (PANTHER); PTHR13789:SF188 (PANTHER); IPR023753 (SUPERFAMILY)			RL4_JR_00010	129.974	-3.38346	0.802157	-4.21796	2.47e-05	9.75e-05	37.3855	30.4855	91.564	23.8193	0	0	186.997	437.217	362.297
RL4_JR_00011	Rsp272_RL_10018	N	-	Effector probability:0.695	Yer057p UK114 family	P:biological_process; C:cellular_component; F:molecular_function	IPR006175 (PFAM); IPR013813 (G3DSA:3.30.1330.GENE3D); PTHR11803:SF18 (PANTHER); IPR006175 (PANTHER); IPR013813 (SUPERFAMILY)			RL4_JR_00011	5.41036	-1.5728	1.12509	-1.39793	0.162135	0.231889	0	7.62138	7.63033	0	0	0	7.37108	13.5665	12.5039
RL4_JR_00012	-	N	-		Fungal specific transcription factor domain-containing	P:metabolic process; F:binding	IPR001138 (SMART); IPR007219 (SMART); IPR001138 (PFAM); IPR001138 (G3DSA:4.10.240.GENE3D); IPR007219 (PFAM); PTHR31001 (PANTHER); IPR001138 (PROSITE_PROFILES); IPR001138 (SUPERFAMILY)			RL4_JR_00012	6.10639	-1.01323	1.12172	-0.903277	0.366379	0.459537	0	3.81069	0	23.8193	0	3.84138	3.23675	12.3154	7.93397
RL4_JR_00013	-	N	-	Effector probability:0.9	stress responsive A B barrel domain-containing		IPR013097 (SMART); IPR013097 (PFAM); G3DSA:3.30.70.900 (GENE3D); IPR013097 (PROSITE_PROFILES); IPR011008 (SUPERFAMILY)			RL4_JR_00013	60.8484	0.130519	1.73723	0.0751304	0.940111	0.956249	0	26.6748	293.768	0	0	53.7793	32.6123	78.6623	62.1389
RL4_JR_00014	Rsp272_RL_10017	N	-		aldehyde dehydrogenase	F:aldehyde dehydrogenase (NAD) activity; F:retinal dehydrogenase activity; P:oxidation-reduction process	IPR015590 (PFAM); IPR016162 (G3DSA:3.40.605.GENE3D); IPR016163 (G3DSA:3.40.309.GENE3D); PTHR11699:SF211 (PANTHER); PTHR11699 (PANTHER); IPR016161 (SUPERFAMILY)			RL4_JR_00014	96.1562	0.404131	0.862549	0.468531			56.0782	24.7695	438.744	23.8193	54.601	26.8896	45.804	103.841	90.8598
RL4_JR_00015	-	N	-		salicylate hydroxylase	F:FAD binding; F:oxidoreductase activity; C:membrane; C:integral component of membrane; P:oxidation-reduction process; F:monooxygenase activity	PR00420 (PRINTS); IPR002938 (PFAM); IPR023753 (G3DSA:3.50.50.GENE3D); IPR003953 (PFAM); PTHR13789 (PANTHER); PTHR13789:SF188 (PANTHER); SSF54373 (SUPERFAMILY); IPR023753 (SUPERFAMILY)	3.D.7.1.4	the h2:heterodisulfide oxidoreductase (hho) family	RL4_JR_00015	93.4217	-8.14482	0.975919	-8.34579	7.07e-17	1.34e-15	0	0	0	0	0	0	137.385	396.048	307.362
RL4_JR_00016	Rsp272_RL_10016	N	-		Amino acid polyamine transporter partial	P:transmembrane transport; C:membrane; C:integral component of membrane; F:amino acid transmembrane transporter activity; P:amino acid transport; P:amino acid transmembrane transport	IPR002293 (PFAM); IPR002293 (PIRSF); IPR002293 (PANTHER); PTHR11785:SF217 (PANTHER)	2.A.3.4.1	the amino acid-polyamine-organocation (apc) family.	RL4_JR_00016	63.9207	-5.59608	1.71042	-3.27177	0.00106878	0.00287073	0	0	19.0758	0	0	0	98.0544	257.49	200.666
RL4_JR_00017	-	N	-		MFS monocarboxylate	P:transmembrane transport; C:membrane; C:integral component of membrane; F:molecular_function	IPR011701 (PFAM); G3DSA:1.20.1250.20 (GENE3D); PTHR11360 (PANTHER); PTHR11360:SF125 (PANTHER); IPR020846 (PROSITE_PROFILES); IPR020846 (SUPERFAMILY)	2.A.1.13.4	the major facilitator superfamily (mfs).	RL4_JR_00017	3.32069	-2.35157	1.4356	-1.63804	0.101413	0.155458	0	3.81069	0	0	0	0	5.35831	13.9575	6.75974
RL4_JR_00018	Rsp272_RL_10905	N	-		alpha-D-xyloside xylohydrolase	P:carbohydrate metabolic process; F:hydrolase activity, hydrolyzing O-glycosyl compounds; F:carbohydrate binding	IPR013785 (G3DSA:3.20.20.GENE3D); IPR000322 (PFAM); IPR025887 (PFAM); PTHR22762 (PANTHER); PTHR22762 (PANTHER); PTHR22762:SF38 (PANTHER); PTHR22762:SF38 (PANTHER); IPR017853 (SUPERFAMILY); IPR011013 (SUPERFAMILY); SSF51011 (SUPERFAMILY); SSF117125 (SUPERFAMILY)			RL4_JR_00018	16.9902	0.164622	0.835823	0.196958	0.84386	0.885618	0	15.2428	15.2607	0	46.8008	26.8896	4.89592	30.6517	13.1704
RL4_JR_00019	Rsp272_RL_10904	N	-		mfs sugar	F:substrate-specific transmembrane transporter activity; P:transmembrane transport; C:integral component of membrane; P:carbohydrate transport	IPR003663 (PRINTS); IPR005828 (PFAM); IPR003663 (TIGRFAM); G3DSA:1.20.1250.20 (GENE3D); PTHR23500:SF65 (PANTHER); PTHR23500 (PANTHER); IPR020846 (PROSITE_PROFILES); IPR020846 (SUPERFAMILY)	2.A.1.1.119	the major facilitator superfamily (mfs).	RL4_JR_00019	2.88741	-0.703149	1.76971	-0.397325			0	0	0	0	15.6003	0	0.652789	8.21028	1.52332
RL4_JR_00020	Rsp272_RL_10903	Y	-		glycoside hydrolase family 3	P:glucan catabolic process; F:beta-glucosidase activity	IPR001764 (PRINTS); IPR026891 (SMART); IPR026891 (PFAM); IPR001764 (PFAM); IPR002772 (G3DSA:3.40.50.GENE3D); IPR001764 (G3DSA:3.20.20.GENE3D); IPR002772 (PFAM); IPR026892 (PANTHER); PTHR30620:SF16 (PANTHER); IPR026892 (PANTHER); PTHR30620:SF16 (PANTHER); IPR017853 (SUPERFAMILY); IPR002772 (SUPERFAMILY)			RL4_JR_00020	20.3335	-1.60259	0.96941	-1.65316	0.0982984	0.151372	0	3.81069	22.891	0	46.8008	0	21.1069	57.3547	31.0377
RL4_JR_00021	-	N	-		Pisatin demethylase	F:oxidoreductase activity; F:metal ion binding; C:membrane; P:metabolic process	IPR001128 (G3DSA:1.10.630.GENE3D); IPR001128 (PFAM); PTHR24305 (PANTHER); PTHR24305:SF89 (PANTHER); IPR001128 (SUPERFAMILY)			RL4_JR_00021	2.14052	-2.69268	1.73031	-1.55619	0.119664	0.179231	0	0	0	0	0	0	5.03192	8.17118	6.06155
RL4_JR_00022	Rsp272_RL_05281	Y	-		catalase peroxidase HPI	P:response to oxidative stress; F:metal ion binding; F:catalase activity; P:cellular oxidant detoxification; P:oxidation-reduction process; F:heme binding; P:hydrogen peroxide catabolic process	IPR000763 (PRINTS); IPR002016 (PRINTS); G3DSA:1.10.420.10 (GENE3D); G3DSA:1.10.520.10 (GENE3D); G3DSA:1.10.420.10 (GENE3D); G3DSA:1.10.520.10 (GENE3D); IPR002016 (PFAM); PTHR30555:SF0 (PANTHER); PTHR30555 (PANTHER); PTHR30555 (PANTHER); PTHR30555:SF0 (PANTHER); IPR002016 (PROSITE_PROFILES); IPR010255 (SUPERFAMILY); IPR010255 (SUPERFAMILY)			RL4_JR_00022	1770.01	-2.18019	0.428979	-5.08228	3.73e-07	2.2e-06	598.167	386.785	965.237	643.121	1458.63	829.738	2158.64	5067.42	3822.33
RL4_JR_00023	-	N	-		vitamin b6 transporter bsu1	P:transmembrane transport; C:membrane; C:integral component of membrane	no IPS match			RL4_JR_00023	16.2861	-5.09046	1.15097	-4.42277	9.74e-06	4.25e-05	0	0	3.81517	0	0	0	15.6669	93.1671	33.9257
RL4_JR_00024	-	N	-		---NA---		no IPS match			RL4_JR_00024	8.71161	-4.72017	1.23458	-3.82331	0.00013167	0.000445908	0	0	0	0	0	0	12.4302	44.14	21.8343
RL4_JR_00025	Rsp272_RL_04961	N	-		alpha-mannosidase	P:carbohydrate metabolic process; F:metal ion binding; F:mannosidase activity; P:transport; P:single-organism process	IPR015341 (SMART); IPR015341 (PFAM); IPR027291 (G3DSA:3.20.110.GENE3D); IPR000602 (PFAM); IPR015341 (G3DSA:1.20.1270.GENE3D); IPR011682 (PFAM); PTHR11607 (PANTHER); PTHR11607:SF15 (PANTHER); IPR011013 (SUPERFAMILY); IPR011330 (SUPERFAMILY); IPR028995 (SUPERFAMILY)			RL4_JR_00025	3.03131	5.27882	1.80932	2.91757	0.0035277	0.00820221	0	0	0	0	0	26.8896	0.108798	0.156386	0.126944
RL4_JR_00026	Rsp272_RL_09979	N	-		sodium phosphate	F:inorganic phosphate transmembrane transporter activity; P:transmembrane transport; P:phosphate ion transport; C:integral component of membrane	IPR001204 (PFAM); IPR001204 (PANTHER); PTHR11101:SF57 (PANTHER)	2.A.20.2.1	the inorganic phosphate transporter (pit) family.	RL4_JR_00026	2395.8	9.50606	0.62506	15.2082	3.12e-52	2.38e-50	1317.84	3894.53	5692.23	1988.91	5054.49	3599.37	2.31196	11.1816	1.36464
RL4_JR_00027	Rsp272_RL_04967	N	-		OPT oligopeptide transporter	P:transmembrane transport; C:integral component of membrane	IPR004813 (TIGRFAM); IPR004813 (PFAM); PTHR22601 (PANTHER); PTHR22601:SF4 (PANTHER)	2.A.67.1.3	the oligopeptide transporter (opt) family.	RL4_JR_00027	724.862	-1.16626	0.379796	-3.07077	0.00213509	0.00527406	439.279	466.81	660.024	464.476	382.207	653.034	722.692	1944.51	790.731
RL4_JR_00028	-	N	-		fumarylacetoacetase	P:metabolic process; F:hydrolase activity	IPR011234 (PFAM); IPR011234 (G3DSA:3.90.850.GENE3D); IPR005959 (PTHR11820:PANTHER); PTHR11820 (PANTHER); IPR011234 (SUPERFAMILY)			RL4_JR_00028	0.164077	1.01719	3.33787	0.304742	0.760563		0	0	0	0	0	0	0.108798	0.860125	0.507774
RL4_JR_00029	Rsp272_RL_04968	N	-		Phenylacetate 2-hydroxylase	F:iron ion binding; F:oxidoreductase activity, acting on paired donors, with incorporation or reduction of molecular oxygen; P:oxidation-reduction process; F:monooxygenase activity; F:heme binding	IPR001128 (PRINTS); IPR002401 (PRINTS); IPR001128 (PFAM); IPR001128 (G3DSA:1.10.630.GENE3D); PTHR24281:SF2 (PANTHER); PTHR24281 (PANTHER); IPR001128 (SUPERFAMILY)			RL4_JR_00029	87.7401	0.0228432	0.831484	0.0274728	0.978083	0.984832	0	59.0657	232.725	59.5482	15.6003	157.496	34.625	118.541	112.059
RL4_JR_00030	-	N	-		fungal specific transcription factor domain-containing	F:binding	IPR007219 (SMART); IPR007219 (PFAM)			RL4_JR_00030	6.9188	0.463977	0.984785	0.471145	0.637537	0.717367	0	3.81069	11.4455	23.8193	0	7.68276	1.65917	5.47352	8.37827
RL4_JR_00031	Rsp272_RL_04970	N	-		methylthioribose-1-phosphate isomerase	C:nucleus; C:cytoplasm; P:L-methionine biosynthetic process from S-adenosylmethionine; P:L-methionine biosynthetic process from methylthioadenosine; F:S-methyl-5-thioribose-1-phosphate isomerase activity	IPR011559 (TIGRFAM); IPR000649 (PFAM); IPR005251 (TIGRFAM); IPR027363 (G3DSA:1.20.120.GENE3D); G3DSA:3.40.50.10470 (GENE3D); PTHR10233:SF6 (PANTHER); PTHR10233 (PANTHER); SSF100950 (SUPERFAMILY)			RL4_JR_00031	308.809	-1.26189	0.381914	-3.30413	0.00095271	0.00260327	130.849	203.872	331.92	202.464	210.604	176.703	299.005	740.88	482.988
RL4_JR_00032	-	N	-		tmem1 family	C:cytoplasmic part; P:Golgi vesicle transport	IPR022233 (PFAM); PTHR13251 (PANTHER)			RL4_JR_00032	544.001	-1.68279	0.369486	-4.5544	5.25e-06	2.42e-05	420.586	352.489	339.55	238.193	202.804	318.834	592.597	1568.79	862.169
RL4_JR_00033	Rsp272_RL_04973	N	-		Proteasome component PRE3	C:endoplasmic reticulum membrane; C:nucleus; P:proteasome-mediated ubiquitin-dependent protein catabolic process; F:threonine-type endopeptidase activity; C:proteasome core complex, beta-subunit complex; C:proteasome storage granule; P:proteasomal ubiquitin-independent protein catabolic process	IPR000243 (PRINTS); IPR001353 (PFAM); IPR017905 (G3DSA:1.20.120.GENE3D); IPR017905 (PFAM); IPR029055 (G3DSA:3.60.20.GENE3D); PTHR11599:SF4 (PANTHER); PTHR11599 (PANTHER); IPR017905 (PROSITE_PROFILES); IPR023333 (PROSITE_PROFILES); IPR029055 (SUPERFAMILY); IPR017905 (SUPERFAMILY)			RL4_JR_00033	924.625	-1.10045	0.307552	-3.57808	0.000346121	0.00105389	598.167	497.295	816.446	928.952	592.81	595.414	1016.39	1946.54	1329.61
RL4_JR_00034	Rsp272_RL_04974	N	-		cyclin-dependent kinase complex component	C:intracellular organelle	IPR013922 (PFAM); PTHR15615:SF9 (PANTHER); PTHR15615 (PANTHER)			RL4_JR_00034	621.017	-0.300716	0.304871	-0.986373	0.32395	0.415215	476.665	729.747	667.654	321.56	686.412	560.841	553.348	890.894	702.03
RL4_JR_00035	Rsp272_RL_04975	N	-	Effector probability:0.654	Fe-Mn family superoxide dismutase	F:metal ion binding; P:removal of superoxide radicals; P:oxidation-reduction process; F:superoxide dismutase activity	IPR001189 (PRINTS); IPR019832 (PFAM); IPR019831 (PFAM); G3DSA:1.10.287.990 (GENE3D); IPR001189 (PIRSF); PTHR11404:SF6 (PANTHER); IPR001189 (PANTHER); IPR019831 (SUPERFAMILY); IPR019832 (SUPERFAMILY)			RL4_JR_00035	232.277	-1.04993	0.366711	-2.86311	0.00419502	0.00957392	224.313	114.321	156.422	190.554	171.603	180.545	217.134	528.586	307.013
RL4_JR_00036	Rsp272_RL_04977	Y	-		tripeptidyl-peptidase 1	P:proteolysis; F:serine-type endopeptidase activity	IPR015500 (PRINTS); IPR015366 (SMART); IPR000209 (G3DSA:3.40.50.GENE3D); IPR015366 (PFAM); IPR000209 (PFAM); PTHR14218 (PANTHER); PTHR14218:SF18 (PANTHER); IPR030400 (PROSITE_PROFILES); IPR009020 (SUPERFAMILY); IPR000209 (SUPERFAMILY)			RL4_JR_00036	938.866	-0.8105	0.367432	-2.20585	0.0273945	0.0501565	336.469	626.859	686.73	821.766	951.617	1075.59	981.469	1757.12	1212.18
RL4_JR_00037	-	Y	-		Allergen Asp f 15	C:integral component of membrane	IPR010829 (PFAM); PTHR38850:SF2 (PANTHER); PTHR38850 (PANTHER)			RL4_JR_00037	487.374	-1.41227	0.439396	-3.21411	0.00130848	0.00342571	149.542	325.814	354.811	345.38	483.608	222.8	473.191	1413.26	617.961
RL4_JR_00038	Rsp272_RL_04979	N	-		c2 domain containing		IPR000008 (SMART); IPR000008 (G3DSA:2.60.40.GENE3D); IPR000008 (PFAM); IPR000008 (PROSITE_PROFILES); IPR000008 (SUPERFAMILY)			RL4_JR_00038	244.859	-2.35691	0.412363	-5.71561	1.09e-08	8.33e-08	93.4636	60.9711	141.161	131.006	78.0014	119.083	314.019	799.955	466.073
RL4_JR_00039	Rsp272_RL_04980	N	-	Effector probability:0.857	Cytochrome c oxidase-assembly factor cox-23	C:mitochondrion	IPR010625 (PFAM); IPR009069 (G3DSA:1.10.810.GENE3D); PTHR21588 (PANTHER); PTHR21588:SF4 (PANTHER); IPR009069 (SUPERFAMILY)			RL4_JR_00039	151.523	-2.90332	0.503008	-5.77192	7.84e-09	6.12e-08	46.7318	55.255	87.7488	11.9096	46.8008	26.8896	201.929	563.147	323.293
RL4_JR_00040	Rsp272_RL_04981	N	-		n-acetyltransferase b complex non catalytic subunit	F:transferase activity	IPR019183 (PFAM); PTHR22767 (PANTHER); PTHR22767:SF3 (PANTHER); PTHR22767:SF3 (PANTHER); PTHR22767 (PANTHER); PTHR22767:SF3 (PANTHER)			RL4_JR_00040	241.237	-2.51566	0.403097	-6.24083	4.35e-10	4.18e-09	56.0782	93.3619	95.3792	131.006	70.2012	115.241	321.526	845.62	442.716
RL4_JR_00041	Rsp272_RL_04982	N	-		Increased loss of mitochondrial DNA 1	C:integral component of membrane	IPR018815 (PFAM)			RL4_JR_00041	22.4517	-0.870665	0.599438	-1.45247	0.146371	0.213041	28.0391	22.8641	26.7062	0	7.80014	15.3655	20.1277	47.776	33.3862
RL4_JR_00042	Rsp272_RL_04983	N	-		prenyltransferase and squalene oxidase	F:catalytic activity	IPR008930 (G3DSA:1.50.10.GENE3D); IPR001330 (PFAM); PTHR11774:SF4 (PANTHER); PTHR11774:SF4 (PANTHER); PTHR11774 (PANTHER); PTHR11774 (PANTHER); IPR008930 (SUPERFAMILY)			RL4_JR_00042	300.714	-2.37285	0.388962	-6.10045	1.06e-09	9.63e-09	168.235	108.605	125.901	119.096	101.402	134.448	347.284	1028.44	573.023
RL4_JR_00043	Rsp272_RL_04984	N	-		t-complex 1 subunit beta	C:nucleus; C:chaperonin-containing T-complex; F:ATP binding; F:unfolded protein binding; P:protein folding	IPR017998 (PRINTS); IPR027409 (G3DSA:3.50.7.GENE3D); IPR002423 (PFAM); IPR012716 (TIGRFAM); IPR027410 (G3DSA:3.30.260.GENE3D); IPR027413 (G3DSA:1.10.560.GENE3D); PTHR11353:SF23 (PANTHER); PTHR11353 (PANTHER); SSF54849 (SUPERFAMILY); SSF48592 (SUPERFAMILY); IPR027409 (SUPERFAMILY)			RL4_JR_00043	764.565	-1.90226	0.359543	-5.29077	1.22e-07	7.83e-07	280.391	344.868	465.45	464.476	538.209	311.152	904.875	2283.12	1288.54
RL4_JR_00044	Rsp272_RL_04985	N	-		eukaryotic translation initiation factor 3 subunit B	C:multi-eIF complex; C:cytoplasmic stress granule; P:RNA phosphodiester bond hydrolysis; F:ribonuclease activity; F:protein kinase activity; P:mRNA processing; C:eukaryotic 48S preinitiation complex; P:regulation of translational initiation; P:protein phosphorylation; F:translation initiation factor activity; F:ATP binding; P:formation of translation preinitiation complex; C:eukaryotic translatio…	IPR000504 (SMART); IPR000504 (PFAM); IPR013979 (PFAM); IPR012677 (G3DSA:3.30.70.GENE3D); IPR011400 (PIRSF); IPR015943 (G3DSA:2.130.10.GENE3D); IPR011400 (PANTHER); PTHR14068:SF0 (PANTHER); IPR000504 (PROSITE_PROFILES); IPR012677 (SUPERFAMILY); SSF82171 (SUPERFAMILY)			RL4_JR_00044	1622.38	-1.20838	0.321962	-3.75319	0.000174599	0.000571685	1046.79	1154.64	1110.21	988.501	1419.62	1052.54	1534.95	4037.5	2256.68
RL4_JR_00045	Rsp272_RL_04986	N	-		fatty acid desaturase	F:oxidoreductase activity, acting on paired donors, with oxidation of a pair of donors resulting in the reduction of molecular oxygen to two molecules of water; P:lipid metabolic process; C:integral component of membrane; P:oxidation-reduction process	IPR005804 (PFAM); IPR021863 (PFAM); PTHR32100:SF0 (PANTHER); PTHR32100 (PANTHER)			RL4_JR_00045	877.395	-2.34395	0.375354	-6.24465	4.25e-10	4.09e-09	186.927	421.081	572.275	428.747	335.406	276.579	1469.27	2700.6	1505.68
RL4_JR_00046	Rsp272_RL_08657	N	-		HET-domain-containing partial	P:biological_process; C:cellular_component; F:molecular_function	IPR010730 (PFAM); PTHR33112 (PANTHER); PTHR33112:SF6 (PANTHER)			RL4_JR_00046	50.3323	-1.94775	0.617158	-3.156	0.00159951	0.00408208	37.3855	11.4321	15.2607	0	31.2005	57.6207	63.8373	151.773	84.4809
RL4_JR_00047	Rsp272_RL_04989	N	-		tbc1 domain family member 14	C:Golgi apparatus	IPR000195 (SMART); G3DSA:1.10.8.270 (GENE3D); IPR000195 (PFAM); PTHR22957:SF286 (PANTHER); PTHR22957:SF286 (PANTHER); PTHR22957 (PANTHER); PTHR22957 (PANTHER); IPR000195 (PROSITE_PROFILES); IPR000195 (SUPERFAMILY); IPR000195 (SUPERFAMILY)	8.A.87.1.2	the tbc1 domain (tbc1) family.	RL4_JR_00047	628.68	-1.11984	0.302336	-3.70396	0.000212262	0.0006792	392.547	523.97	484.526	381.109	312.005	599.255	749.756	1318.73	896.221
RL4_JR_00048	Rsp272_RL_04990	N	-		methyltransferase BUD23	P:ribosomal small subunit export from nucleus; C:cytoplasm; P:cellular bud site selection; P:endonucleolytic cleavage in ITS1 to separate SSU-rRNA from 5.8S rRNA and LSU-rRNA from tricistronic rRNA transcript (SSU-rRNA, 5.8S rRNA, LSU-rRNA); P:rRNA (guanine-N7)-methylation; C:nucleolus; F:rRNA (guanine) methyltransferase activity	IPR013216 (PFAM); IPR029063 (G3DSA:3.40.50.GENE3D); IPR022238 (PFAM); PTHR12734:SF0 (PANTHER); PTHR12734:SF0 (PANTHER); PTHR12734 (PANTHER); PTHR12734 (PANTHER); IPR029063 (SUPERFAMILY)			RL4_JR_00048	173.198	-1.24306	0.369203	-3.36687	0.000760253	0.00212675	112.156	104.794	91.564	190.554	124.802	103.717	174.376	398.551	258.267
RL4_JR_00049	Rsp272_RL_04991	N	-		transmembrane adaptor Erv26	P:fungal-type cell wall organization; P:protein retention in Golgi apparatus; C:nuclear membrane; P:ER to Golgi vesicle-mediated transport; C:integral component of Golgi membrane; C:integral component of endoplasmic reticulum membrane; P:protein glycosylation; C:ER to Golgi transport vesicle; F:COPII adaptor activity	IPR007277 (PFAM); IPR007277 (PANTHER); PTHR13144:SF0 (PANTHER)			RL4_JR_00049	363.666	-1.46353	0.39386	-3.71586	0.000202515	0.000651742	233.659	350.584	221.28	238.193	156.003	169.021	374.973	990.121	539.161
RL4_JR_00050	Rsp272_RL_04992	N	-		het-s domain containing	F:ATP binding; C:membrane; C:integral component of membrane; F:protein kinase activity; P:phosphorylation; F:protein serine/threonine kinase activity; P:protein phosphorylation; F:kinase activity	G3DSA:1.10.510.10 (GENE3D); PTHR37542 (PANTHER); IPR000719 (PROSITE_PROFILES); IPR011009 (SUPERFAMILY)	1.C.104.2.4	the heterokaryon incompatibility prion/amyloid protein (het-s) family	RL4_JR_00050	140.954	-3.5381	0.524756	-6.74237	1.56e-11	1.82e-10	18.6927	13.3374	53.4123	0	31.2005	57.6207	324.98	472.99	296.35
RL4_JR_00051	Rsp272_RL_04994	N	-		hypothetical protein CMQ_223		no IPS match			RL4_JR_00051	50.5837	-2.26253	0.667365	-3.39025	0.000698293	0.0019709	37.3855	28.5802	0	0	54.601	15.3655	76.8659	134.14	108.315
RL4_JR_00052	Rsp272_RL_06594	Y	-		gpi anchored	P:cellular aromatic compound metabolic process; F:oxidoreductase activity, acting on single donors with incorporation of molecular oxygen, incorporation of two atoms of oxygen; F:ferric iron binding; P:oxidation-reduction process	IPR015889 (G3DSA:2.60.130.GENE3D); IPR000627 (PFAM); PTHR34315:SF2 (PANTHER); PTHR34315 (PANTHER); IPR015889 (SUPERFAMILY)			RL4_JR_00052	265.635	6.64269	0.626367	10.6051	2.82e-26	9.32e-25	186.927	283.896	194.574	369.199	234.004	1110.16	2.93755	1.87664	7.14057
RL4_JR_00053	-	N	-		major facilitator superfamily transporter	P:transmembrane transport; F:transmembrane transporter activity; C:integral component of membrane; P:anion transport	IPR011701 (PFAM); G3DSA:1.20.1250.20 (GENE3D); PTHR11662:SF203 (PANTHER); PTHR11662 (PANTHER); IPR020846 (SUPERFAMILY)	2.A.1.14.11	the major facilitator superfamily (mfs).	RL4_JR_00053	346.403	3.55789	0.53147	6.69443	2.17e-11	2.49e-10	214.966	626.859	434.929	345.38	241.804	1125.52	25.8668	64.6266	37.6705
RL4_JR_00054	Rsp272_RL_04995	N	-	Effector probability:0.865	phosphoribosylglycinamide formyltransferase	C:nucleus; F:phosphoribosylglycinamide formyltransferase activity; P:adenine biosynthetic process; C:cytoplasm; P:'de novo' IMP biosynthetic process	IPR002376 (PFAM); IPR004607 (TIGRFAM); IPR002376 (G3DSA:3.40.50.GENE3D); PTHR10520 (PANTHER); IPR004607 (HAMAP); IPR002376 (SUPERFAMILY)			RL4_JR_00054	169.144	-1.95837	0.585018	-3.34754	0.000815325	0.00225884	9.34636	60.9711	114.455	214.374	62.4011	65.3034	180.442	521.001	294.001
RL4_JR_00055	Rsp272_RL_04997	N	-		cytochrome c peroxidase	F:peroxidase activity; P:response to oxidative stress; F:metal ion binding; P:cellular oxidant detoxification; P:oxidation-reduction process; F:heme binding	IPR002207 (PRINTS); IPR002016 (PRINTS); G3DSA:1.10.420.10 (GENE3D); IPR002016 (PFAM); G3DSA:1.10.520.10 (GENE3D); PTHR31356:SF3 (PANTHER); PTHR31356 (PANTHER); IPR002016 (PROSITE_PROFILES); IPR010255 (SUPERFAMILY)	9.A.61.3.1	the domain of unknown function 3339 (duf3339) family.	RL4_JR_00055	692.874	2.51637	0.325215	7.73756	1.01e-14	1.62e-13	1467.38	950.767	576.09	1179.05	850.215	714.496	135.563	181.916	180.387
RL4_JR_00056	-	N	-		---NA---		no IPS match			RL4_JR_00056	17.3775	0.116018	0.68604	0.169113	0.865708	0.902444	37.3855	7.62138	15.2607	23.8193	15.6003	11.5241	6.3375	19.7438	19.105
RL4_JR_00057	Rsp272_RL_04999	N	-		predicted protein	F:arylformamidase activity; P:tryptophan catabolic process to kynurenine	G3DSA:3.50.30.50 (GENE3D); IPR007325 (PFAM); PTHR34861:SF3 (PANTHER); PTHR34861 (PANTHER); SSF102198 (SUPERFAMILY)			RL4_JR_00057	6.18152	-0.328574	0.949405	-0.346084	0.72928	0.795511	0	9.52673	7.63033	0	15.6003	0	9.35665	5.39533	8.12439
RL4_JR_00058	Rsp272_RL_05005	N	-		Anhydro-N-acetylmuramic acid kinase	F:ATP binding; P:carbohydrate metabolic process; F:sedoheptulose-7-phosphate:D-glyceraldehyde-3-phosphate glyceronetransferase activity; P:pentose-phosphate shunt; P:peptidoglycan turnover; P:amino sugar metabolic process; P:phosphorylation; F:phosphotransferase activity, alcohol group as acceptor; F:kinase activity	G3DSA:3.30.420.40 (GENE3D); IPR005338 (PFAM); PTHR30605:SF0 (PANTHER); PTHR30605:SF0 (PANTHER); PTHR30605 (PANTHER); PTHR30605 (PANTHER); SSF53067 (SUPERFAMILY)			RL4_JR_00058	80.822	1.99027	0.468823	4.24524	2.18e-05	8.72e-05	149.542	123.847	80.1185	119.096	31.2005	142.131	39.6297	15.365	26.4677
RL4_JR_00059	Rsp272_RL_05004	N	-		Transaldolase	F:ATP binding; P:carbohydrate metabolic process; F:sedoheptulose-7-phosphate:D-glyceraldehyde-3-phosphate glyceronetransferase activity; P:pentose-phosphate shunt; P:peptidoglycan turnover; P:amino sugar metabolic process; F:phosphotransferase activity, alcohol group as acceptor; C:intracellular part	IPR001585 (PFAM); IPR013785 (G3DSA:3.20.20.GENE3D); PTHR10683:SF18 (PANTHER); IPR001585 (PANTHER); SSF51569 (SUPERFAMILY)			RL4_JR_00059	68.9172	1.48177	0.501651	2.95379	0.003139	0.00738985	37.3855	118.131	118.27	107.187	31.2005	111.4	50.7816	19.9393	25.96
RL4_JR_00060	Rsp272_RL_05003	N	-		sugar transporter	F:substrate-specific transmembrane transporter activity; P:transmembrane transport; C:integral component of membrane; P:carbohydrate transport	IPR003663 (PRINTS); IPR005828 (PFAM); G3DSA:1.20.1250.20 (GENE3D); IPR003663 (TIGRFAM); PTHR23500 (PANTHER); PTHR23500:SF161 (PANTHER); IPR020846 (PROSITE_PROFILES); IPR020846 (SUPERFAMILY)	2.A.1.1.57	the major facilitator superfamily (mfs).	RL4_JR_00060	185.478	2.1815	0.354783	6.14883	7.81e-10	7.27e-09	130.849	188.629	194.574	250.103	397.807	341.883	59.5942	54.8916	50.9678
RL4_JR_00061	Rsp272_RL_10168	N	-		methyltransferase type 11	C:integral component of membrane; F:methyltransferase activity; P:methylation	IPR029063 (G3DSA:3.40.50.GENE3D); IPR013216 (PFAM); PTHR10108:SF792 (PANTHER); PTHR10108 (PANTHER); IPR029063 (SUPERFAMILY)			RL4_JR_00061	449.056	0.750582	0.215613	3.48116	0.000499246	0.00146404	392.547	487.768	572.275	547.844	639.611	476.331	326.123	299.636	299.365
RL4_JR_00062	-	N	-		hypothetical protein SPBR_03034	P:RNA phosphodiester bond hydrolysis; F:RNA binding; F:ribonuclease activity	no IPS match			RL4_JR_00062	230.146	-4.07367	0.439346	-9.27212	1.82e-20	4.36e-19	37.3855	22.8641	72.4882	0	31.2005	42.2552	661.384	521.861	681.877
RL4_JR_00063	-	N	-		hypothetical protein SPBR_09104	F:DNA binding; P:biological_process; C:nucleus; F:zinc ion binding; P:transcription, DNA-templated; F:catalytic activity; P:metabolic process; P:regulation of transcription, DNA-templated; C:cellular_component; F:molecular_function; F:RNA polymerase II transcription factor activity, sequence-specific DNA binding; P:regulation of transcription from RNA polymerase II promoter	IPR022085 (PFAM)			RL4_JR_00063	421.655	-1.88193	0.283755	-6.63225	3.31e-11	3.74e-10	140.195	188.629	286.138	250.103	210.604	253.531	940.941	653.734	871.023
RL4_JR_00064	-	N	-		hypothetical protein OIDMADRAFT_205291	C:membrane; C:integral component of membrane	no IPS match			RL4_JR_00064	76.4455	-4.07152	1.71608	-2.37258	0.0176645	0.0339771	0	11.4321	57.2275	0	0	0	74.4724	436.943	107.934
RL4_JR_00065	-	N	-	Effector probability:0.587	hypothetical protein TGAM01_07443	C:membrane; C:integral component of membrane	no IPS match			RL4_JR_00065	50.2546	-4.04843	1.70386	-2.37603	0.0175	0.0337205	0	0	26.7062	23.8193	0	0	49.7752	284.076	67.9148
RL4_JR_00066	Rsp272_RL_10081	N	-		RNA interference and silencing	F:nucleic acid binding	IPR003165 (SMART); IPR014811 (SMART); IPR032474 (PFAM); IPR003165 (PFAM); IPR003100 (PFAM); IPR014811 (PFAM); IPR032472 (PFAM); G3DSA:3.40.50.2300 (GENE3D); G3DSA:2.170.260.10 (GENE3D); IPR012337 (G3DSA:3.30.420.GENE3D); PTHR22891:SF55 (PANTHER); PTHR22891:SF55 (PANTHER); PTHR22891 (PANTHER); PTHR22891:SF55 (PANTHER); PTHR22891 (PANTHER); PTHR22891 (PANTHER); IPR003100 (PROSITE_PROFILES); IPR0031…			RL4_JR_00066	44.8724	0.0206793	0.592004	0.034931	0.972135	0.980256	18.6927	68.5924	30.5213	11.9096	70.2012	65.3034	63.1302	57.3156	18.1847
RL4_JR_00067	Rsp272_RL_05010	N	-		dihydrodipicolinate synthase	P:metabolic process; F:lyase activity	IPR002220 (PRINTS); IPR002220 (SMART); IPR002220 (PFAM); IPR013785 (G3DSA:3.20.20.GENE3D); IPR002220 (PANTHER); PTHR12128:SF26 (PANTHER); SSF51569 (SUPERFAMILY)			RL4_JR_00067	421.729	0.372082	0.337992	1.10086	0.270957	0.358042	457.972	491.579	404.408	726.488	452.408	215.117	327.863	366.061	353.665
RL4_JR_00068	Rsp272_RL_05011	N	-		chromatin organization chromo domain containing	C:nucleus	IPR000953 (SMART); G3DSA:2.40.50.40 (GENE3D); IPR023780 (PFAM); IPR000953 (PROSITE_PROFILES); IPR016197 (SUPERFAMILY)			RL4_JR_00068	150.525	-0.970322	0.30158	-3.21746	0.00129329	0.00339358	168.235	121.942	87.7488	95.2772	93.6016	119.083	200.27	270.314	198.254
RL4_JR_00069	Rsp272_RL_05012	N	-		presequence translocase-associated motor subunit	P:protein import into mitochondrial matrix; C:integral component of membrane; C:presequence translocase-associated import motor	IPR013875 (PFAM); PTHR28021 (PANTHER); PTHR28021:SF1 (PANTHER)			RL4_JR_00069	157.468	-0.17895	0.325688	-0.549452	0.582695	0.668585	177.581	177.197	183.128	95.2772	171.603	96.0344	140.785	213.624	161.98
RL4_JR_00070	Rsp272_RL_05013	N	-		molybdenum cofactor biosynthetic	F:nucleotide binding; P:mycelium development; C:cytoplasm; P:growth of unicellular organism as a thread of attached cells; F:adenylyltransferase activity; P:cellular protein modification process; F:small protein activating enzyme activity; F:sulfurtransferase activity; P:tRNA wobble uridine modification; P:single-organism cellular process; P:tRNA thio-modification	IPR001763 (SMART); IPR001763 (G3DSA:3.40.250.GENE3D); IPR000594 (PFAM); IPR016040 (G3DSA:3.40.50.GENE3D); IPR001763 (PFAM); PTHR10953 (PANTHER); IPR028885 (HAMAP); IPR001763 (PROSITE_PROFILES); IPR000594 (SUPERFAMILY)	3.A.25.2.1	the symbiont-specific erad-like machinery (selma) family.	RL4_JR_00070	160.719	0.446917	0.268879	1.66215	0.0964829	0.148976	177.581	173.386	206.019	107.187	171.603	215.117	117.121	150.209	128.245
RL4_JR_00071	Rsp272_RL_05014	N	-		hypothetical protein CMQ_213	F:DNA binding; F:recombinase activity; P:DNA recombination	PF15341 (PFAM)			RL4_JR_00071	93.193	2.03428	0.440768	4.61532	3.92e-06	1.85e-05	130.849	169.576	72.4882	47.6386	202.804	122.924	43.4105	21.6595	27.3881
RL4_JR_00072	Rsp272_RL_05015	N	-		ulp1 protease family	P:proteolysis; F:cysteine-type peptidase activity	G3DSA:3.30.310.130 (GENE3D); IPR003653 (PFAM); PTHR12606 (PANTHER); IPR003653 (PROSITE_PROFILES); SSF54001 (SUPERFAMILY)			RL4_JR_00072	275.727	-0.888152	0.5717	-1.55353	0.120297	0.179921	37.3855	76.2138	213.649	297.741	241.804	422.552	319.731	498.364	374.103
RL4_JR_00073	Rsp272_RL_05016	N	-		methyltransferase- family	F:methyltransferase activity; P:methylation	PF13649 (PFAM); IPR029063 (G3DSA:3.40.50.GENE3D); PTHR10108 (PANTHER); IPR029063 (SUPERFAMILY)			RL4_JR_00073	49.5349	0.98151	0.388742	2.52484	0.0115752	0.0236019	37.3855	76.2138	49.5972	95.2772	31.2005	65.3034	25.0236	30.8081	35.0047
RL4_JR_00074	Rsp272_RL_01791	N	-		glutathione s-transferase	P:transmembrane transport; C:membrane; C:integral component of membrane; F:transferase activity; P:transport; F:transporter activity	no IPS match			RL4_JR_00074	1110.4	6.30024	0.420547	14.9811	9.76e-51	7.07e-49	1495.42	1305.16	1850.36	1548.25	1115.42	2615.98	33.9722	9.07041	19.9936
RL4_JR_00075	Rsp272_RL_05017	N	-		D-lactate dehydrogenase	F:oxidoreductase activity, acting on the CH-OH group of donors, NAD or NADP as acceptor; F:NAD binding; P:oxidation-reduction process	IPR006139 (PFAM); IPR016040 (G3DSA:3.40.50.GENE3D); IPR006140 (PFAM); IPR016040 (G3DSA:3.40.50.GENE3D); PTHR10996:SF161 (PANTHER); PTHR10996 (PANTHER); SSF52283 (SUPERFAMILY); IPR016040 (SUPERFAMILY)			RL4_JR_00075	157.965	2.14609	0.428038	5.01379	5.34e-07	3.04e-06	149.542	100.983	190.758	190.554	257.405	387.979	62.8582	37.1417	44.462
RL4_JR_00076	Rsp272_RL_05018	N	-		DUF221 domain	F:calcium activated cation channel activity; F:oxidoreductase activity, acting on the CH-OH group of donors, NAD or NADP as acceptor; F:NAD binding; C:fungal-type vacuole membrane; P:cation transmembrane transport; C:integral component of membrane; P:oxidation-reduction process	IPR032880 (PFAM); IPR003864 (PFAM); IPR027815 (PFAM); PTHR13018 (PANTHER); PTHR13018:SF52 (PANTHER); PTHR13018 (PANTHER)	1.A.17.5.11	the calcium-dependent chloride channel (ca-clc) family.	RL4_JR_00076	418.073	0.255834	0.232658	1.09961	0.271501	0.358663	523.396	421.081	442.559	440.657	413.407	414.869	399.888	282.551	424.245
RL4_JR_00077	Rsp272_RL_05020	N	-		DNA mismatch repair	F:ATP binding; C:integral component of membrane; P:mismatch repair; F:mismatched DNA binding	PTHR11361 (PANTHER); PTHR11361:SF21 (PANTHER)			RL4_JR_00077	18.1479	-1.04304	0.774872	-1.34608	0.178278	0.251592	28.0391	15.2428	0	35.7289	0	7.68276	18.4685	35.3824	22.7864
RL4_JR_00078	Rsp272_RL_05021	N	-		DNA mismatch repair MSH4	F:ATP binding; P:mismatch repair; F:mismatched DNA binding	IPR000432 (SMART); IPR027417 (G3DSA:3.40.50.GENE3D); IPR000432 (PFAM); PTHR11361 (PANTHER); IPR027417 (SUPERFAMILY); IPR007696 (SUPERFAMILY)			RL4_JR_00078	25.7428	-1.49933	0.765208	-1.95937	0.0500694	0.0849876	0	30.4855	22.891	23.8193	15.6003	0	25.894	75.2609	37.734
RL4_JR_00079	-	N	-	Effector probability:0.753	dna mismatch repair	F:ATP binding; C:integral component of membrane; P:mismatch repair; F:mismatched DNA binding	G3DSA:1.10.1420.10 (GENE3D); IPR007696 (PFAM); PTHR11361:SF21 (PANTHER); PTHR11361 (PANTHER); IPR007696 (SUPERFAMILY)			RL4_JR_00079	0.0105786	4.96779	3.43603	1.44579	0.148235		0	0	0	0	0	0	0	0	0.0952077
RL4_JR_00080										RL4_JR_00080	4.254	1.94326	1.39027	1.39776	0.162185	0.231893	18.6927	0	0	0	0	15.3655	0.761587	2.2285	1.2377
RL4_JR_00081	Rsp272_RL_05022	N	-		vacuolar calcium ion transporter	P:transmembrane transport; P:mycelium development; C:integral component of membrane	IPR004837 (PFAM); PTHR31503 (PANTHER); PTHR31503 (PANTHER); PTHR31503:SF18 (PANTHER)	2.A.19.2.2	the ca(2+):cation antiporter (caca) family.	RL4_JR_00081	107.345	-4.93662	0.703586	-7.01638	2.28e-12	2.91e-11	0	11.4321	22.891	23.8193	0	0	165.428	499.185	243.351
RL4_JR_00082	Rsp272_RL_05023	N	-		wd repeat-containing	C:nucleolus; P:ribosomal large subunit assembly	IPR001632 (PRINTS); IPR020472 (PRINTS); IPR001680 (SMART); IPR001680 (PFAM); IPR015943 (G3DSA:2.130.10.GENE3D); IPR015943 (G3DSA:2.130.10.GENE3D); PTHR19848 (PANTHER); PTHR19848:SF0 (PANTHER); IPR001680 (PROSITE_PROFILES); IPR001680 (PROSITE_PROFILES); IPR001680 (PROSITE_PROFILES); IPR001680 (PROSITE_PROFILES); IPR017986 (PROSITE_PROFILES); IPR001680 (PROSITE_PROFILES); IPR001680 (PROSITE_PROFILE…	8.A.92.1.4	The G-Protein αβγ Complex (GPC) Family	RL4_JR_00082	86.9532	-0.657697	0.327133	-2.01049	0.0443795	0.0764713	74.7709	70.4978	72.4882	95.2772	85.8015	46.0965	126.26	116.781	94.6047
RL4_JR_00083	Rsp272_RL_05024	N	-		glycosyltransferase family 20	P:trehalose biosynthetic process; F:transferase activity	IPR003337 (TIGRFAM); IPR006379 (TIGRFAM); IPR003337 (PFAM); IPR023214 (G3DSA:3.40.50.GENE3D); G3DSA:3.40.50.2000 (GENE3D); IPR001830 (PFAM); G3DSA:3.40.50.2000 (GENE3D); PTHR10788:SF15 (PANTHER); PTHR10788 (PANTHER); SSF53756 (SUPERFAMILY); IPR023214 (SUPERFAMILY)			RL4_JR_00083	971.16	0.701354	0.43943	1.59605	0.110477	0.167332	1757.12	1074.61	640.948	1036.14	1466.43	714.496	379.461	1158.35	512.884
RL4_JR_00084	Rsp272_RL_05025	N	-		branched-chain-amino-acid aminotransferase 1	F:branched-chain-amino-acid transaminase activity; P:branched-chain amino acid metabolic process	G3DSA:3.30.470.10 (GENE3D); G3DSA:3.20.10.10 (GENE3D); IPR001544 (PFAM); IPR005786 (PIRSF); PTHR11825:SF2 (PANTHER); IPR001544 (PANTHER); IPR001544 (PANTHER); PTHR11825:SF2 (PANTHER); IPR001544 (SUPERFAMILY)			RL4_JR_00084	196.24	-0.308744	0.307811	-1.00303	0.315846	0.406056	121.503	156.238	194.574	166.735	234.004	215.117	295.17	175.074	207.743
RL4_JR_00085	Rsp272_RL_05028	N	-		acetylornithine deacetylase	P:metabolic process; F:hydrolase activity	IPR011650 (G3DSA:3.30.70.GENE3D); IPR011650 (PFAM); IPR023210 (PFAM); G3DSA:3.40.630.10 (GENE3D); IPR023210 (G3DSA:3.20.20.GENE3D); IPR002933 (PFAM); PTHR11014 (PANTHER); PTHR11014:SF79 (PANTHER); IPR023210 (SUPERFAMILY); SSF53187 (SUPERFAMILY); IPR011650 (SUPERFAMILY)	8.A.5.1.6	the voltage-gated k(+) channel -subunit (kv) family.	RL4_JR_00085	147.846	0.452966	0.424676	1.06662	0.286146	0.373967	84.1173	154.333	232.725	131.006	163.803	203.593	171.738	58.293	131.006
RL4_JR_00086	Rsp272_RL_05029	N	-		CAMK CAMKL kinase	F:nucleotide binding; F:protein kinase activity; P:phosphorylation	IPR000719 (SMART); G3DSA:3.30.200.20 (GENE3D); G3DSA:1.10.510.10 (GENE3D); IPR000719 (PFAM); PTHR24343:SF196 (PANTHER); PTHR24343 (PANTHER); PTHR24343 (PANTHER); PTHR24343:SF196 (PANTHER); IPR000719 (PROSITE_PROFILES); IPR011009 (SUPERFAMILY)	8.A.104.1.3	the 5'-amp-activated protein kinase (ampk) family.	RL4_JR_00086	106.08	-0.459862	0.460464	-0.998693	0.317944	0.408266	56.0782	161.954	148.792	59.5482	78.0014	49.9379	104.936	173.667	121.802
RL4_JR_00087	-	N	-		---NA---		no IPS match			RL4_JR_00087	0						0	0	0	0	0	0	0	0	0
RL4_JR_00088	Rsp272_RL_11254	N	-	Effector probability:0.964	mfs multidrug transporter		no IPS match			RL4_JR_00088	0.377587	-0.186281	3.2378	-0.0575332	0.95412	0.96705	0	0	0	0	0	0	1.27838	0.977414	1.14249
RL4_JR_00089	Rsp272_RL_05038	Y	-		ferric-chelate reductase	F:catalytic activity; P:metabolic process	G3DSA:3.40.50.80 (GENE3D); IPR013121 (PFAM); IPR013112 (PFAM); IPR013130 (PFAM); PTHR32361 (PANTHER); PTHR32361:SF9 (PANTHER); SSF52343 (SUPERFAMILY)	5.B.1.5.3	the phagocyte (gp91(phox)) nadph oxidase family.	RL4_JR_00089	6.99097	-4.40194	1.41608	-3.10855	0.00188011	0.00470244	0	0	0	0	0	0	42.4857	15.4822	4.9508
RL4_JR_00090	Rsp272_RL_05040	N	-		isocitrate dehydrogenase subunit 1	F:magnesium ion binding; F:isocitrate dehydrogenase (NAD+) activity; F:NAD binding; C:mitochondrion; P:tricarboxylic acid cycle	IPR024084 (SMART); IPR024084 (PFAM); IPR024084 (G3DSA:3.40.718.GENE3D); IPR004434 (TIGRFAM); PTHR11835:SF42 (PANTHER); IPR001804 (PANTHER); SSF53659 (SUPERFAMILY)			RL4_JR_00090	1292.15	0.295788	0.242352	1.22049	0.222279	0.303481	1504.76	1270.87	1239.93	1953.18	1123.22	1186.99	1200.37	963.809	1186.19
RL4_JR_00091	Rsp272_RL_07187	N	-		alanine racemase domain-containing	C:membrane	IPR026956 (SMART); IPR001608 (PFAM); IPR029066 (G3DSA:3.20.20.GENE3D); IPR026956 (PFAM); PTHR28004 (PANTHER); PTHR28004:SF2 (PANTHER); IPR029066 (SUPERFAMILY)			RL4_JR_00091	39.8043	-0.481934	0.623058	-0.773499	0.439227	0.534054	56.0782	62.8764	30.5213	0	0	53.7793	47.2456	58.8013	48.9367
RL4_JR_00092	Rsp272_RL_05043	N	-		ste ste20 ysk kinase	F:nucleotide binding; P:phosphorylation; F:kinase activity	IPR000719 (SMART); G3DSA:3.30.200.20 (GENE3D); IPR000719 (PFAM); G3DSA:1.10.510.10 (GENE3D); PTHR24361 (PANTHER); PTHR24361:SF426 (PANTHER); PTHR24361:SF426 (PANTHER); PTHR24361 (PANTHER); IPR000719 (PROSITE_PROFILES); IPR011009 (SUPERFAMILY)	9.A.15.3.1	the autophagy-related phagophore-formation transporter (apt) family.	RL4_JR_00092	205.974	-0.59897	0.259134	-2.31143	0.020809	0.0392457	140.195	205.777	152.607	166.735	156.003	222.8	263.183	254.05	292.414
RL4_JR_00093	Rsp272_RL_05044	N	-		UBX domain (Ubx5)	P:proteasome-mediated ubiquitin-dependent protein catabolic process; F:ubiquitin binding	IPR006577 (SMART); IPR012336 (G3DSA:3.40.30.GENE3D); IPR001012 (PFAM); PF14555 (PFAM); G3DSA:1.10.8.10 (GENE3D); G3DSA:3.10.20.90 (GENE3D); PF13899 (PFAM); PTHR23322:SF6 (PANTHER); PTHR23322 (PANTHER); IPR001012 (PROSITE_PROFILES); IPR012336 (SUPERFAMILY); IPR029071 (SUPERFAMILY)			RL4_JR_00093	246.659	0.924668	0.353483	2.61588	0.00889978	0.0187528	214.966	291.518	293.768	393.018	234.004	330.359	224.179	86.6771	151.444
RL4_JR_00094	Rsp272_RL_05046	N	-		---NA---		no IPS match			RL4_JR_00094	10.3985	3.64296	1.10593	3.29401	0.000987673	0.0026811	18.6927	55.255	0	11.9096	0	3.84138	0.734388	1.91573	1.2377
RL4_JR_00095	Rsp272_RL_05045	N	-		proteasome component	C:membrane; C:intracellular part	IPR011989 (G3DSA:1.25.10.GENE3D); IPR024372 (PFAM); IPR024372 (PTHR23346:PANTHER); IPR026827 (PANTHER); IPR016024 (SUPERFAMILY); IPR016024 (SUPERFAMILY); IPR016024 (SUPERFAMILY)			RL4_JR_00095	1149.5	2.62281	0.692723	3.78622	0.000152954	0.000508651	3663.77	2838.96	392.962	1333.88	951.617	387.979	431.738	110.917	233.64
RL4_JR_00096	Rsp272_RL_05051	N	-		c6 transcription	F:binding	IPR001138 (SMART); IPR001138 (PFAM); IPR001138 (G3DSA:4.10.240.GENE3D); IPR007219 (PFAM); PTHR31001 (PANTHER); IPR001138 (PROSITE_PROFILES); IPR001138 (SUPERFAMILY)			RL4_JR_00096	153.373	1.81673	0.610111	2.97771	0.00290414	0.00690174	486.011	247.695	61.0427	250.103	54.601	111.4	66.6933	40.895	61.9167
RL4_JR_00097	Rsp272_RL_09305	N	-		diaminopropionate ammonia-lyase	P:metabolic process; F:hydrolase activity	IPR001926 (PFAM); IPR002933 (PFAM); G3DSA:3.40.630.10 (GENE3D); G3DSA:3.40.50.1100 (GENE3D); IPR011650 (G3DSA:3.30.70.GENE3D); IPR011650 (PFAM); PTHR11014:SF101 (PANTHER); PTHR11014 (PANTHER); SSF53187 (SUPERFAMILY); IPR011650 (SUPERFAMILY); IPR001926 (SUPERFAMILY)			RL4_JR_00097	182.95	2.35211	0.395646	5.945	2.76e-09	2.32e-08	177.581	144.806	335.735	202.464	319.806	318.834	66.7477	29.4788	51.0948
RL4_JR_00098	Rsp272_RL_05052	N	-		Isoflavone reductase IRL		IPR008030 (PFAM); IPR016040 (G3DSA:3.40.50.GENE3D); PTHR14194 (PANTHER); PTHR14194:SF75 (PANTHER); IPR016040 (SUPERFAMILY)			RL4_JR_00098	58.6198	-1.40511	0.632972	-2.21987	0.0264279	0.048587	56.0782	13.3374	11.4455	95.2772	23.4004	42.2552	49.5848	97.0377	139.162
RL4_JR_00099	Rsp272_RL_05053	N	-		transcriptional activator Mut3p	F:DNA binding; C:nucleus; F:transcription factor activity, sequence-specific DNA binding; F:zinc ion binding; F:metal ion binding; P:transcription, DNA-templated; C:membrane; C:integral component of membrane; P:regulation of transcription, DNA-templated; F:RNA polymerase II transcription factor activity, sequence-specific DNA binding; P:regulation of transcription from RNA polymerase II promoter	no IPS match			RL4_JR_00099	52.38	-0.183468	0.572691	-0.320361	0.748695	0.811709	130.849	47.6336	34.3365	23.8193	7.80014	57.6207	41.2889	46.955	81.1169
RL4_JR_00100	Rsp272_RL_05056	N	-		flavin-containing monooxygenase	F:NADP binding; F:flavin adenine dinucleotide binding; P:oxidation-reduction process; F:N,N-dimethylaniline monooxygenase activity	PR00411 (PRINTS); IPR023753 (G3DSA:3.50.50.GENE3D); IPR020946 (PFAM); PTHR23023 (PANTHER); PTHR23023:SF123 (PANTHER); IPR023753 (SUPERFAMILY); IPR023753 (SUPERFAMILY)			RL4_JR_00100	2.77367	2.74309	1.4329	1.91436	0.0555746	0.0929762	0	0	15.2607	0	0	7.68276	0.788787	0.469159	0.761661
RL4_JR_00101	-	N	-		glycerol proton symporter of the plasma subject to glucose-induced inactivation	F:substrate-specific transmembrane transporter activity; P:transmembrane transport; C:integral component of membrane	IPR003663 (PRINTS); IPR003663 (TIGRFAM); IPR005828 (PFAM); G3DSA:1.20.1250.20 (GENE3D); PTHR23500:SF107 (PANTHER); PTHR23500 (PANTHER); IPR020846 (PROSITE_PROFILES); IPR020846 (SUPERFAMILY)	2.A.1.1.38	the major facilitator superfamily (mfs).	RL4_JR_00101	0.836402	-1.33479	2.44377	-0.5462	0.584928	0.670439	0	0	0	0	0	0	1.44158	2.65857	3.42748
RL4_JR_00102	-	N	-		fungal specific transcription factor	F:DNA binding; C:nucleus; F:zinc ion binding; F:metal ion binding; P:transcription, DNA-templated; P:regulation of transcription, DNA-templated; F:RNA polymerase II transcription factor activity, sequence-specific DNA binding; P:regulation of transcription from RNA polymerase II promoter	IPR007219 (PFAM); PTHR31313:SF43 (PANTHER); PTHR31313 (PANTHER)			RL4_JR_00102	16.4925	-0.241282	0.882323	-0.273462	0.784498	0.84015	46.7318	19.0535	0	23.8193	7.80014	0	16.9725	16.0296	18.026
RL4_JR_00103	Rsp272_RL_07243	N	-		short-chain dehydrogenase		IPR002347 (PRINTS); IPR002347 (PFAM); IPR016040 (G3DSA:3.40.50.GENE3D); PTHR24320 (PANTHER); PTHR24320:SF99 (PANTHER); IPR016040 (SUPERFAMILY)			RL4_JR_00103	6.65863	-0.91599	1.17997	-0.77628	0.437583	0.532519	0	0	15.2607	0	15.6003	0	8.24146	12.0026	8.82258
RL4_JR_00104										RL4_JR_00104	0.345852	-0.0592927	3.33423	-0.017783	0.985812	0.98976	0	0	0	0	0	0	0.679989	1.29019	1.14249
RL4_JR_00105	Rsp272_RL_10736	Y	-	Effector probability:0.569	---NA---		no IPS match			RL4_JR_00105	13.63	-1.84192	0.970038	-1.89881	0.0575897	0.0960024	0	0	3.81517	23.8193	15.6003	7.68276	13.0014	42.1852	16.5661
RL4_JR_00106	Rsp272_RL_11478	Y	-		1,3-beta-glucanosyltransferase gel2	P:fungal-type cell wall organization; P:carbohydrate metabolic process; C:fungal-type cell wall; F:1,3-beta-glucanosyltransferase activity; C:plasma membrane; C:anchored component of membrane	IPR004886 (PFAM); IPR013781 (G3DSA:3.20.20.GENE3D); PTHR31468 (PANTHER); PTHR31468:SF4 (PANTHER); IPR017853 (SUPERFAMILY)			RL4_JR_00106	61.8881	-4.43881	0.709266	-6.25832	3.89e-10	3.77e-09	0	0	15.2607	23.8193	15.6003	3.84138	134.665	155.174	208.632
RL4_JR_00107	-	N	-		MFS general substrate transporter	P:transmembrane transport; C:membrane; C:integral component of membrane; F:transporter activity	IPR011701 (PFAM); G3DSA:1.20.1250.20 (GENE3D); PTHR23502 (PANTHER); PTHR23502:SF56 (PANTHER); IPR020846 (PROSITE_PROFILES); IPR020846 (SUPERFAMILY)	2.A.1.2.33	the major facilitator superfamily (mfs).	RL4_JR_00107	86.9302	5.18356	0.50361	10.2928	7.59e-25	2.26e-23	65.4245	100.983	194.574	214.374	31.2005	165.179	2.69276	3.59689	4.34782
RL4_JR_00108	-	N	-		aminotransferase class-V	F:catalytic activity	IPR015421 (G3DSA:3.40.640.GENE3D); IPR015422 (G3DSA:3.90.1150.GENE3D); IPR000192 (PFAM); PTHR11601:SF22 (PANTHER); PTHR11601 (PANTHER); PTHR11601 (PANTHER); IPR015424 (SUPERFAMILY)			RL4_JR_00108	266.037	0.884759	0.39782	2.22402	0.026147	0.048134	177.581	205.777	335.735	178.645	514.809	468.648	192.056	166.942	154.141
RL4_JR_00109	-	N	-		---NA---		no IPS match			RL4_JR_00109	23.7288	-2.13117	0.756873	-2.81575	0.00486636	0.01092	0	20.9588	22.891	0	0	11.5241	32.0683	78.545	47.5721
RL4_JR_00110	Rsp272_RL_08258	N	-		homoserine acetyltransferase family	F:transferase activity, transferring acyl groups	IPR000073 (PFAM); IPR029058 (G3DSA:3.40.50.GENE3D); IPR008220 (PIRSF); PTHR10992 (PANTHER); PTHR10992:SF903 (PANTHER); PTHR10992:SF903 (PANTHER); IPR029058 (SUPERFAMILY)			RL4_JR_00110	8.72755	-4.72368	1.13861	-4.14863	3.34e-05	0.000128796	0	0	0	0	0	0	30.8715	19.9393	27.7372
RL4_JR_00111	Rsp272_RL_05063	N	-		trna selenocysteine-associated 1	F:nucleotide binding; F:nucleic acid binding	IPR000504 (SMART); IPR012677 (G3DSA:3.30.70.GENE3D); IPR000504 (PFAM); IPR012677 (G3DSA:3.30.70.GENE3D); PTHR24012 (PANTHER); PTHR24012 (PANTHER); PTHR24012:SF333 (PANTHER); PTHR24012:SF333 (PANTHER); IPR000504 (PROSITE_PROFILES); IPR000504 (PROSITE_PROFILES); IPR000504 (PROSITE_PROFILES); IPR012677 (SUPERFAMILY); IPR012677 (SUPERFAMILY)	9.A.60.1.1	the small nuclear rna exporter (snrna-e).	RL4_JR_00111	1107.86	-0.417307	0.23466	-1.77835	0.0753469	0.120963	1009.41	922.187	938.531	1155.24	936.016	1025.65	998.523	1706.96	1278.26
RL4_JR_00112	-	Y	-		hypothetical protein NECHADRAFT_75598	P:biological_process; C:cellular_component; F:molecular_function	no IPS match			RL4_JR_00112	0.43864	5.05854	3.29304	1.53613	0.124507	0.185508	0	0	3.81517	0	0	0	0.0543991	0.0781932	0
RL4_JR_00113	Rsp272_RL_07244	N	-		hypothetical protein CMQ_4166		no IPS match			RL4_JR_00113	245.499	-1.68524	0.375839	-4.48395	7.33e-06	3.27e-05	130.849	139.09	118.27	107.187	179.403	169.021	262.204	703.504	399.967
RL4_JR_00114	-	N	-		phenylacetate 2-hydroxylase	F:oxidoreductase activity; F:binding	IPR002401 (PRINTS); IPR001128 (G3DSA:1.10.630.GENE3D); IPR001128 (PFAM); PTHR24281 (PANTHER); PTHR24281:SF2 (PANTHER); IPR001128 (SUPERFAMILY)			RL4_JR_00114	0.513701	2.49828	3.33837	0.748352	0.454248	0.548904	0	0	0	0	0	3.84138	0	0.781932	0
RL4_JR_00115	Rsp272_RL_10653	Y	-	Effector probability:0.817	hypothetical protein AK830_g11410		IPR029167 (PFAM)			RL4_JR_00115	2.24635	-1.02048	1.83181	-0.557089			0	0	0	0	0	7.68276	1.03358	10.517	0.983813
RL4_JR_00116	Rsp272_RL_05065	N	-		fungal specific transcription factor domain containing	F:DNA binding; C:nucleus; F:zinc ion binding; P:transcription, DNA-templated; F:metal ion binding; C:cytosol; P:regulation of transcription, DNA-templated; P:positive regulation of transcription from RNA polymerase II promoter involved in cellular response to chemical stimulus; F:RNA polymerase II transcription factor activity, sequence-specific DNA binding; P:regulation of transcription from RNA…	IPR001138 (SMART); IPR001138 (G3DSA:4.10.240.GENE3D); IPR007219 (PFAM); IPR001138 (PFAM); PTHR31944 (PANTHER); IPR001138 (PROSITE_PROFILES); IPR001138 (SUPERFAMILY)			RL4_JR_00116	123.157	-1.52398	0.44394	-3.43285	0.000597276	0.00171752	46.7318	87.6459	64.8578	47.6386	117.002	84.5103	118.481	348.937	192.605
RL4_JR_00117	Rsp272_RL_10881	Y	-		multicopper oxidase	F:copper ion binding; F:oxidoreductase activity; P:oxidation-reduction process	IPR011706 (PFAM); IPR001117 (PFAM); IPR008972 (G3DSA:2.60.40.GENE3D); IPR011707 (PFAM); IPR008972 (G3DSA:2.60.40.GENE3D); PTHR11709 (PANTHER); PTHR11709:SF87 (PANTHER); IPR008972 (SUPERFAMILY); IPR008972 (SUPERFAMILY); IPR008972 (SUPERFAMILY)	2.A.108.1.5	the iron/lead transporter (ilt) family.	RL4_JR_00117	392.623	5.765	0.58081	9.9258	3.22e-23	8.88e-22	196.274	322.003	377.702	1226.69	499.209	879.676	4.21593	10.6343	17.2009
RL4_JR_00118	Rsp272_RL_10882	Y	-		hypothetical protein AK830_g11181		no IPS match			RL4_JR_00118	125.833	2.9088	0.439883	6.61267	3.77e-11	4.26e-10	140.195	150.522	144.976	142.916	140.402	341.883	13.1102	23.7707	34.7191
RL4_JR_00119	Rsp272_RL_05070	N	-		nucleoside-diphosphate-sugar epimerase	P:biological_process; C:cellular_component; F:molecular_function	IPR016040 (G3DSA:3.40.50.GENE3D); PTHR14097:SF8 (PANTHER); PTHR14097 (PANTHER); PTHR14097:SF8 (PANTHER); IPR016040 (SUPERFAMILY)			RL4_JR_00119	196.645	-3.61462	0.710497	-5.08746	3.63e-07	2.14e-06	0	59.0657	99.1943	0	23.4004	46.0965	739.175	214.836	588.034
RL4_JR_00120	Rsp272_RL_05071	Y	-		IRE kinase	F:nucleotide binding; P:RNA phosphodiester bond hydrolysis; F:ribonuclease activity; P:protein phosphorylation; F:kinase activity	IPR018997 (SMART); IPR000719 (SMART); G3DSA:1.10.510.10 (GENE3D); IPR010513 (PFAM); IPR000719 (PFAM); IPR027295 (G3DSA:2.140.10.GENE3D); G3DSA:3.30.200.20 (GENE3D); PTHR13954:SF6 (PANTHER); PTHR13954 (PANTHER); IPR010513 (PROSITE_PROFILES); IPR000719 (PROSITE_PROFILES); IPR011009 (SUPERFAMILY); IPR011047 (SUPERFAMILY)	8.A.104.1.2	the 5'-amp-activated protein kinase (ampk) family.	RL4_JR_00120	1329.92	-0.444386	0.264684	-1.67893	0.0931657	0.14466	1523.46	1308.97	1133.1	928.952	1232.42	994.917	1269.24	2127.01	1451.22
RL4_JR_00121	Rsp272_RL_05073	N	-		gliotoxin biosynthesis	P:mycelium development	PR01217 (PRINTS); IPR013024 (G3DSA:3.10.490.GENE3D)			RL4_JR_00121	79.3346	0.941068	0.373159	2.5219	0.0116724	0.0237702	56.0782	131.469	53.4123	119.096	101.402	103.717	58.9414	48.988	40.9076
RL4_JR_00122	Rsp272_RL_05074	N	-		glycerol-3-phosphate dehydrogenase [NAD+]	P:carbohydrate metabolic process; C:glycerol-3-phosphate dehydrogenase complex; F:NAD binding; P:glycerol-3-phosphate catabolic process; P:oxidation-reduction process; F:glycerol-3-phosphate dehydrogenase [NAD+] activity	IPR006168 (PRINTS); IPR006109 (PFAM); IPR013328 (G3DSA:1.10.1040.GENE3D); IPR016040 (G3DSA:3.40.50.GENE3D); IPR011128 (PFAM); PTHR11728 (PANTHER); PTHR11728 (PANTHER); PTHR11728:SF8 (PANTHER); PTHR11728 (PANTHER); PTHR11728:SF8 (PANTHER); IPR008927 (SUPERFAMILY); IPR016040 (SUPERFAMILY)			RL4_JR_00122	288.198	-0.399505	0.338843	-1.17903	0.238388	0.321878	186.927	264.843	171.683	285.832	202.804	445.6	327.673	352.69	355.728
RL4_JR_00123	-	N	-		gp46 recombination endonuclease subunit	P:nucleic acid phosphodiester bond hydrolysis; F:endonuclease activity; C:membrane; C:integral component of membrane; F:hydrolase activity	IPR029052 (G3DSA:3.60.21.GENE3D); IPR027417 (G3DSA:3.40.50.GENE3D); PF13476 (PFAM); IPR029052 (SUPERFAMILY); IPR027417 (SUPERFAMILY)			RL4_JR_00123	96.6772	-2.29568	0.617432	-3.71811	0.000200722	0.000647249	37.3855	66.6871	19.0758	59.5482	70.2012	3.84138	123.404	307.025	182.926
RL4_JR_00124	Rsp272_RL_05077	N	-		glycogen debranching enzyme	C:nucleus; P:glycogen biosynthetic process; C:cytoplasm; P:glycogen catabolic process; F:amylo-alpha-1,6-glucosidase activity; F:4-alpha-glucanotransferase activity	IPR029436 (PFAM); IPR013781 (G3DSA:3.20.20.GENE3D); IPR032788 (PFAM); IPR032790 (PFAM); IPR032792 (PFAM); IPR006421 (TIGRFAM); PTHR10569:SF2 (PANTHER); IPR010401 (PANTHER); IPR010401 (PANTHER); PTHR10569:SF2 (PANTHER); IPR017853 (SUPERFAMILY); IPR008928 (SUPERFAMILY)			RL4_JR_00124	467.53	0.0884119	0.323675	0.27315	0.784738	0.84015	486.011	447.756	389.147	464.476	522.609	553.158	607.992	241.382	495.239
RL4_JR_00125	Rsp272_RL_05078	N	-		integral membrane	C:membrane; C:integral component of membrane	no IPS match			RL4_JR_00125	170.432	0.22203	0.316355	0.701839	0.48278	0.575907	168.235	161.954	175.498	262.012	85.8015	222.8	173.37	149.153	135.068
RL4_JR_00126	Rsp272_RL_05081	N	-		---NA---		no IPS match			RL4_JR_00126	19.9321	-3.77347	0.945544	-3.99079	6.59e-05	0.000238194	0	1.90535	0	0	7.80014	11.5241	24.9692	92.3461	40.8441
RL4_JR_00127	Rsp272_RL_05084	N	-		MFS multidrug transporter	P:transmembrane transport; C:integral component of membrane	IPR011701 (PFAM); G3DSA:1.20.1250.20 (GENE3D); G3DSA:1.20.1250.20 (GENE3D); PTHR23501 (PANTHER); PTHR23501:SF44 (PANTHER); IPR020846 (PROSITE_PROFILES); IPR020846 (SUPERFAMILY); IPR020846 (SUPERFAMILY)	2.A.1.3.65	the major facilitator superfamily (mfs).	RL4_JR_00127	76.0069	-1.08004	0.402937	-2.68041	0.00735314	0.0158666	28.0391	45.7283	30.5213	59.5482	85.8015	84.5103	108.553	107.086	134.275
RL4_JR_00128	Rsp272_RL_05082	N	-		c6 zinc finger domain containing	F:DNA binding; C:nucleus; F:zinc ion binding; P:regulation of transcription, DNA-templated; F:RNA polymerase II transcription factor activity, sequence-specific DNA binding; P:regulation of transcription from RNA polymerase II promoter	PTHR31845:SF14 (PANTHER); PTHR31845 (PANTHER); PTHR31845 (PANTHER); PTHR31845:SF14 (PANTHER)			RL4_JR_00128	72.4989	0.528791	0.425188	1.24366	0.213624	0.293755	46.7318	104.794	110.64	23.8193	62.4011	126.765	70.0932	51.803	55.4426
RL4_JR_00129	Rsp272_RL_05083	N	-		Transcription fungi	F:DNA binding; C:nucleus; F:zinc ion binding; F:metal ion binding; P:transcription, DNA-templated; P:regulation of transcription, DNA-templated; P:phosphorylation; F:kinase activity; F:RNA polymerase II transcription factor activity, sequence-specific DNA binding; P:regulation of transcription from RNA polymerase II promoter	IPR007219 (SMART); IPR001138 (SMART); IPR001138 (PFAM); IPR001138 (G3DSA:4.10.240.GENE3D); PTHR31001:SF54 (PANTHER); PTHR31001 (PANTHER); IPR001138 (PROSITE_PROFILES); IPR001138 (SUPERFAMILY)			RL4_JR_00129	26.4375	0.123492	0.71157	0.173549	0.86222	0.900152	93.4636	11.4321	22.891	0	23.4004	15.3655	33.7002	14.7394	22.945
RL4_JR_00130	Rsp272_RL_07015	N	-		HC-toxin efflux carrier TOXA	P:transmembrane transport; C:integral component of membrane	IPR011701 (PFAM); G3DSA:1.20.1250.20 (GENE3D); PTHR23501:SF68 (PANTHER); PTHR23501 (PANTHER); IPR020846 (PROSITE_PROFILES); IPR020846 (SUPERFAMILY)	2.A.1.3.73	the major facilitator superfamily (mfs).	RL4_JR_00130	47.3572	-1.61329	0.430432	-3.74808	0.000178197	0.000581804	18.6927	24.7695	34.3365	0	54.601	30.731	92.2337	81.1645	89.6856
RL4_JR_00131	Rsp272_RL_05085	N	-		glutathione s-transferase	F:transferase activity	IPR010987 (G3DSA:1.20.1050.GENE3D); IPR004045 (PFAM); IPR012336 (G3DSA:3.40.30.GENE3D); PTHR11260:SF314 (PANTHER); PTHR11260 (PANTHER); IPR004045 (PROSITE_PROFILES); IPR010987 (PROSITE_PROFILES); IPR012336 (SUPERFAMILY); IPR010987 (SUPERFAMILY)	1.A.12.2.1	the intracellular chloride channel (clic) family.	RL4_JR_00131	2581.16	4.67895	0.453267	10.3227	5.56e-25	1.68e-23	2626.33	1467.12	4665.95	3894.45	2683.25	7448.43	181.992	120.848	142.05
RL4_JR_00132	-	N	-	Effector probability:0.796	RNA recognition domain-containing	F:organic cyclic compound binding; F:heterocyclic compound binding	IPR000504 (SMART); IPR000504 (PFAM); IPR012677 (G3DSA:3.30.70.GENE3D); IPR000504 (PROSITE_PROFILES); IPR012677 (SUPERFAMILY)	9.A.60.1.1	the small nuclear rna exporter (snrna-e).	RL4_JR_00132	80.7784	-2.59927	0.467385	-5.56131	2.68e-08	1.93e-07	18.6927	43.8229	22.891	0	31.2005	46.0965	142.254	232.077	189.971
RL4_JR_00133	-	Y	-		clock-controlled 6		no IPS match			RL4_JR_00133	7159.75	-1.89994	0.414236	-4.58662	4.5e-06	2.1e-05	2289.86	4908.17	5963.11	3501.44	2800.25	3003.96	6560.91	19197.3	16212.8
RL4_JR_00134	Rsp272_RL_09699	N	-		monooxygenase fad-binding	F:FAD binding; C:integral component of membrane; P:oxidation-reduction process; F:monooxygenase activity	PR00420 (PRINTS); IPR023753 (G3DSA:3.50.50.GENE3D); IPR002938 (PFAM); PTHR13789:SF234 (PANTHER); PTHR13789 (PANTHER); PTHR13789:SF234 (PANTHER); PTHR13789 (PANTHER); IPR023753 (SUPERFAMILY)			RL4_JR_00134	345.701	-0.753387	0.385275	-1.95545	0.0505298	0.0856502	289.737	144.806	392.962	178.645	226.204	449.441	418.71	523.464	487.336
RL4_JR_00135	-	Y	-		integral membrane	P:biological_process; C:membrane; C:integral component of membrane; C:cellular_component; F:molecular_function	PTHR33048 (PANTHER)	9.B.313.1.2	The 7 TMS Domain-containing Protein (7DCP) Family	RL4_JR_00135	73.9512	0.00426111	0.576862	0.0073867	0.994106	0.995943	158.888	53.3497	64.8578	23.8193	23.4004	119.083	36.2842	101.651	84.227
RL4_JR_00136										RL4_JR_00136	0.111	1.5812	3.34116	0.473248	0.636036		0	0	0	0	0	0	0.190397	0.586449	0.222151
RL4_JR_00137	Rsp272_RL_06185	N	-		hypothetical protein ACRE_043650		no IPS match			RL4_JR_00137	47.0514	-0.345206	0.475891	-0.72539	0.468213	0.561821	56.0782	40.0123	53.4123	0	46.8008	57.6207	72.5412	33.7794	63.2179
RL4_JR_00138	Rsp272_RL_05095	N	-		Catalyzes late reaction in the cephamycin biosynthetic pathway		PTHR34598:SF3 (PANTHER); PTHR34598:SF3 (PANTHER); PTHR34598 (PANTHER)			RL4_JR_00138	49.2451	1.46669	0.566971	2.58689	0.00968469	0.0202064	84.1173	47.6336	61.0427	47.6386	78.0014	57.6207	41.3977	6.49003	19.2637
RL4_JR_00139	-	N	-		Neutral alkaline non-lysosomal ceramidase		IPR010730 (PFAM); PTHR33112:SF6 (PANTHER); PTHR33112:SF6 (PANTHER); PTHR33112 (PANTHER); PTHR33112 (PANTHER); PTHR33112 (PANTHER); PTHR33112:SF6 (PANTHER)			RL4_JR_00139	4.60037	-0.442899	1.55996	-0.283916	0.776475	0.834416	28.0391	0	0	0	0	0	4.56952	4.06604	4.72865
RL4_JR_00140	-	N	-		---NA---		no IPS match			RL4_JR_00140	0						0	0	0	0	0	0	0	0	0
RL4_JR_00141										RL4_JR_00141	0.457042	-0.461794	3.03336	-0.152239	0.878999	0.912699	0	0	0	0	0	0	0.815986	1.83754	1.45985
RL4_JR_00142	Rsp272_RL_09960	N	-		o-methyltransferase	F:O-methyltransferase activity; C:integral component of membrane; P:methylation	IPR029063 (G3DSA:3.40.50.GENE3D); IPR001077 (PFAM); IPR011991 (G3DSA:1.10.10.GENE3D); PTHR11746 (PANTHER); PTHR11746:SF87 (PANTHER); IPR016461 (PROSITE_PROFILES); IPR029063 (SUPERFAMILY); IPR011991 (SUPERFAMILY)			RL4_JR_00142	259.673	-1.30336	0.40281	-3.23567	0.00121359	0.00320999	121.503	154.333	274.692	119.096	210.604	157.496	245.041	654.008	400.285
RL4_JR_00143	Rsp272_RL_09961	N	-		integral membrane	C:membrane; F:methyltransferase activity	PTHR33048 (PANTHER)	9.B.313.1.2	The 7 TMS Domain-containing Protein (7DCP) Family	RL4_JR_00143	282.5	-3.47437	0.593078	-5.8582	4.68e-09	3.79e-08	18.6927	36.2016	76.3033	35.7289	163.803	57.6207	296.23	1212.54	645.381
RL4_JR_00144	-	N	-		---NA---		no IPS match			RL4_JR_00144	0.017631	4.23213	3.3945	1.24676	0.212485		0	0	0	0	0	0	0	0	0.158679
RL4_JR_00145	-	N	-		Heterokaryon incompatibility	C:membrane; C:integral component of membrane	IPR010730 (PFAM); PTHR24148:SF30 (PANTHER); PTHR24148 (PANTHER)			RL4_JR_00145	0.860421	5.76279	2.85104	2.02129	0.0432495	0.0747614	0	7.62138	0	0	0	0	0.0271995	0	0.0952077
RL4_JR_00146	-	N	-	Effector probability:0.574	---NA---		no IPS match			RL4_JR_00146	0.816519	-1.29948	2.57239	-0.505166			0	0	0	0	0	0	0.979184	5.51262	0.856869
RL4_JR_00147	Rsp272_RL_10989	N	-		kinase-like domain	C:integral component of membrane; F:protein kinase activity; P:protein phosphorylation	IPR002575 (PFAM); G3DSA:3.90.1200.10 (GENE3D); PTHR21310 (PANTHER); PTHR21310:SF16 (PANTHER); IPR011009 (SUPERFAMILY)			RL4_JR_00147	12.8062	-1.93274	1.04337	-1.8524	0.0639682	0.104971	0	3.81069	0	11.9096	0	23.0483	10.4446	49.2226	16.82
RL4_JR_00148										RL4_JR_00148	3.17353	-1.78559	1.53125	-1.1661	0.243575	0.327525	0	0	7.63033	0	0	0	2.33916	12.7846	5.80767
RL4_JR_00149	Rsp272_RL_05096	N	-		---NA---		no IPS match			RL4_JR_00149	373.423	-0.678856	0.327009	-2.07595	0.0378983	0.0667264	373.855	287.707	221.28	285.832	296.405	403.345	333.031	706.006	453.347
RL4_JR_00150	Rsp272_RL_05098	N	-		het domain containing		no IPS match			RL4_JR_00150	88.7039	-2.01986	0.530953	-3.80421	0.000142256	0.000476313	37.3855	57.1604	22.891	47.6386	15.6003	76.8276	96.912	286.891	157.029
RL4_JR_00151	-	N	-		F-box domain		no IPS match			RL4_JR_00151	27.8005	-2.82148	0.708823	-3.98051	6.88e-05	0.000248	0	19.0535	15.2607	0	0	7.68276	85.2978	71.1167	51.793
RL4_JR_00152	Rsp272_RL_05099	N	-		g- coupled receptor	F:transmembrane signaling receptor activity; P:signal transduction; C:membrane	G3DSA:1.20.1070.10 (GENE3D); IPR000832 (PFAM); PTHR23112:SF19 (PANTHER); PTHR23112:SF19 (PANTHER); PTHR23112 (PANTHER); PTHR23112 (PANTHER); IPR017981 (PROSITE_PROFILES); SSF81321 (SUPERFAMILY)	9.A.14.6.5	the g-protein-coupled receptor (gpcr) family.	RL4_JR_00152	18.2139	-0.894341	0.684164	-1.3072	0.191144	0.267279	0	17.1481	7.63033	47.6386	0	15.3655	18.9581	32.6847	24.5001
RL4_JR_00153	Rsp272_RL_05100	N	-		major facilitator superfamily transporter	P:transmembrane transport; C:integral component of membrane	IPR011701 (PFAM); G3DSA:1.20.1250.20 (GENE3D); PTHR11662:SF3 (PANTHER); PTHR11662 (PANTHER); IPR020846 (PROSITE_PROFILES); IPR020846 (SUPERFAMILY)	2.A.1.14.11	the major facilitator superfamily (mfs).	RL4_JR_00153	386.549	1.27999	0.362446	3.53152	0.000413177	0.00123574	457.972	531.591	354.811	524.024	319.806	695.289	111.083	224.766	259.6
RL4_JR_00154	Rsp272_RL_05101	N	-		pyridine nucleotide-disulfide oxidoreductase	F:monooxygenase activity	IPR023753 (G3DSA:3.50.50.GENE3D); PF13454 (PFAM); IPR023753 (G3DSA:3.50.50.GENE3D); IPR023753 (G3DSA:3.50.50.GENE3D); PTHR23023:SF110 (PANTHER); PTHR23023:SF110 (PANTHER); PTHR23023 (PANTHER); IPR023753 (SUPERFAMILY)			RL4_JR_00154	316.764	1.97719	0.428497	4.61423	3.95e-06	1.86e-05	373.855	375.353	419.668	285.832	312.005	760.593	164.693	53.2886	105.585
RL4_JR_00155	Rsp272_RL_05102	N	-		C2H2 finger domain-containing	F:catalytic activity; F:metal ion binding; C:cytoplasmic part	IPR015880 (SMART); PF13920 (PFAM); IPR013083 (G3DSA:3.30.40.GENE3D); PTHR22938 (PANTHER); PTHR22938:SF0 (PANTHER); IPR001841 (PROSITE_PROFILES); SSF57850 (SUPERFAMILY)			RL4_JR_00155	309.388	1.01229	0.272799	3.71074	0.000206657	0.000663761	401.894	415.365	396.777	321.56	312.005	380.296	244.687	134.062	177.848
RL4_JR_00156	Rsp272_RL_05103	N	-		swib mdm2 domain	F:DNA binding	IPR019835 (SMART); IPR014876 (PFAM); IPR003121 (G3DSA:1.10.245.GENE3D); IPR009057 (G3DSA:1.10.10.GENE3D); IPR003121 (PFAM); PTHR13844:SF4 (PANTHER); PTHR13844 (PANTHER); PTHR13844:SF4 (PANTHER); SSF109715 (SUPERFAMILY); IPR003121 (SUPERFAMILY)			RL4_JR_00156	98.3941	-1.45104	0.495806	-2.92663	0.00342651	0.00799355	130.849	80.0245	26.7062	59.5482	62.4011	23.0483	135.318	214.875	152.777
RL4_JR_00157	-	N	-		---NA---		no IPS match			RL4_JR_00157	20.9503	-0.794209	0.639628	-1.24167	0.214357	0.294556	0	13.3374	38.1517	23.8193	7.80014	15.3655	37.209	18.5318	34.3382
RL4_JR_00158	Rsp272_RL_05104	Y	-	Effector probability:0.827	hypothetical protein CMQ_291	C:cellular_component; F:molecular_function	IPR011058 (G3DSA:2.30.60.GENE3D); IPR011058 (PFAM); IPR011058 (SUPERFAMILY)			RL4_JR_00158	1.1563	-1.8027	2.16544	-0.832485	0.405135	0.499938	0	0	0	0	0	0	2.33916	4.41791	3.64963
RL4_JR_00159	-	N	-		hypothetical protein CMQ_7409	C:membrane; F:binding	PTHR33048 (PANTHER); PTHR33048:SF2 (PANTHER)	9.B.313.1.2	The 7 TMS Domain-containing Protein (7DCP) Family	RL4_JR_00159	21.1597	0.411297	0.778077	0.528607	0.597078	0.681329	0	20.9588	7.63033	0	70.2012	38.4138	11.4782	23.3798	18.3751
RL4_JR_00160	Rsp272_RL_11516	Y	-		fad binding domain-containing	F:oxidoreductase activity, acting on CH-OH group of donors; F:flavin adenine dinucleotide binding; P:oxidation-reduction process	IPR016169 (G3DSA:3.30.465.GENE3D); IPR006094 (PFAM); IPR016167 (G3DSA:3.30.43.GENE3D); PTHR13878:SF56 (PANTHER); PTHR13878 (PANTHER); IPR016166 (PROSITE_PROFILES); PS51257 (PROSITE_PROFILES); IPR016166 (SUPERFAMILY)			RL4_JR_00160	151.46	2.40995	0.371877	6.48051	9.14e-11	9.71e-10	243.005	230.547	152.607	154.825	257.405	207.434	55.2423	20.8776	41.1932
RL4_JR_00161	Rsp272_RL_10834	Y	-		hrq family 2	C:membrane; C:integral component of membrane	IPR021848 (PFAM)			RL4_JR_00161	126.5	-4.03758	0.524675	-7.69538	1.41e-14	2.22e-13	37.3855	40.0123	15.2607	0	0	15.3655	357.538	351.361	321.58
RL4_JR_00162	Rsp272_RL_05906	N	-		kinase-like domain partial	F:ATP binding; F:protein kinase activity; P:phosphorylation; P:protein phosphorylation; F:kinase activity	G3DSA:1.10.510.10 (GENE3D); PTHR11909:SF149 (PANTHER); PTHR11909 (PANTHER); IPR011009 (SUPERFAMILY)			RL4_JR_00162	37.6853	-1.53643	0.542757	-2.83079	0.00464328	0.0104554	28.0391	26.6748	22.891	35.7289	31.2005	0	66.4757	57.3547	70.8028
RL4_JR_00163	Rsp272_RL_11358	N	-		aig2 family	P:glutathione biosynthetic process; F:gamma-glutamylcyclotransferase activity	IPR013024 (G3DSA:3.10.490.GENE3D); IPR013024 (SUPERFAMILY)			RL4_JR_00163	32.874	1.24329	0.485348	2.56166	0.0104174	0.0215376	37.3855	47.6336	11.4455	47.6386	46.8008	53.7793	21.4604	12.9019	16.82
RL4_JR_00164	Rsp272_RL_11356	N	-		swim zinc finger domain	F:ligase activity	IPR022025 (PFAM)			RL4_JR_00164	99.3373	2.92693	0.484946	6.03557	1.58e-09	1.4e-08	46.7318	104.794	110.64	202.464	93.6016	280.421	23.5004	14.2703	17.6134
RL4_JR_00165	-	Y	-		aromatic compound dioxygenase	C:nucleus; F:DNA binding; F:zinc ion binding; F:oxidoreductase activity, acting on single donors with incorporation of molecular oxygen, incorporation of two atoms of oxygen; F:iron ion binding; P:transcription, DNA-templated; P:oxidation-reduction process; F:RNA polymerase II transcription factor activity, sequence-specific DNA binding; P:regulation of transcription from RNA polymerase II promot…	IPR015889 (G3DSA:2.60.130.GENE3D); PTHR34315:SF1 (PANTHER); PTHR34315 (PANTHER); IPR015889 (SUPERFAMILY)			RL4_JR_00165	208.733	3.50488	0.485867	7.21366	5.45e-13	7.48e-12	149.542	318.193	114.455	428.747	327.606	460.965	23.5276	15.4822	40.0824
RL4_JR_00166	Rsp272_RL_05109	N	-		bZIP transcription factor		IPR019357 (PFAM); PTHR21614 (PANTHER)			RL4_JR_00166	389.139	-0.261699	0.416796	-0.627881	0.530082	0.62082	551.435	308.666	186.943	547.844	265.205	341.883	282.087	656.94	361.25
RL4_JR_00167	-	N	-		trk family potassium uptake	C:membrane; P:transport	IPR004773 (TIGRFAM); IPR003445 (PFAM); PTHR31064 (PANTHER); PTHR31064 (PANTHER); PTHR31064:SF5 (PANTHER)	2.A.38.2.3	the k(+) transporter (trk) family.	RL4_JR_00167	104.962	0.039028	0.486515	0.0802195	0.936063	0.953075	74.7709	104.794	61.0427	142.916	46.8008	203.593	61.7974	107.242	141.701
RL4_JR_00168	Rsp272_RL_05116	N	-		efflux pump antibiotic resistance	P:transmembrane transport; C:integral component of membrane	PR01036 (PRINTS); G3DSA:1.20.1250.20 (GENE3D); IPR011701 (PFAM); PTHR23501 (PANTHER); PTHR23501:SF77 (PANTHER); PTHR23501:SF77 (PANTHER); IPR020846 (PROSITE_PROFILES); IPR020846 (SUPERFAMILY)	2.A.1.3.65	the major facilitator superfamily (mfs).	RL4_JR_00168	98.9932	1.13245	0.586058	1.93232	0.0533206	0.0897119	18.6927	123.847	179.313	71.4579	109.202	218.959	68.2981	23.067	78.102
RL4_JR_00169	Rsp272_RL_05114	Y	-		hypothetical protein F503_03409		no IPS match			RL4_JR_00169	1418.85	1.38332	0.36318	3.80891	0.000139581	0.000468481	1990.78	825.015	1617.63	2763.04	1825.23	1701.73	564.363	899.143	582.703
RL4_JR_00170	Rsp272_RL_05113	N	-		helicase swr1	F:organic cyclic compound binding; F:heterocyclic compound binding; F:helicase activity	IPR001650 (SMART); IPR014001 (SMART); IPR001650 (PFAM); IPR027417 (G3DSA:3.40.50.GENE3D); IPR027417 (G3DSA:3.40.50.GENE3D); IPR000330 (PFAM); PTHR10799 (PANTHER); PTHR10799 (PANTHER); PTHR10799:SF638 (PANTHER); PTHR10799:SF638 (PANTHER); PTHR10799 (PANTHER); PTHR10799:SF638 (PANTHER); IPR014012 (PROSITE_PROFILES); IPR014001 (PROSITE_PROFILES); IPR001650 (PROSITE_PROFILES); IPR027417 (SUPERFAMILY)…			RL4_JR_00170	417.764	-0.0889936	0.2214	-0.401958	0.687715	0.761286	420.586	350.584	331.92	416.838	522.609	422.552	439.246	433.581	421.96
RL4_JR_00171	Rsp272_RL_05112	N	-	Effector probability:0.569	NADH:ubiquinone oxidoreductase subunit	C:mitochondrion; C:integral component of membrane; F:NADH dehydrogenase (ubiquinone) activity; P:oxidation-reduction process	IPR008699 (PFAM); PTHR12840:SF1 (PANTHER); IPR008699 (PANTHER)			RL4_JR_00171	441.163	-0.509626	0.270853	-1.88156	0.0598959	0.0992378	401.894	327.719	408.223	297.741	475.808	407.186	566.839	399.02	686.035
RL4_JR_00172	-	N	-	Effector probability:0.634	FAD NAD(P)-binding domain-containing	F:NADP binding; F:oxidoreductase activity; F:flavin adenine dinucleotide binding; C:membrane; C:integral component of membrane; P:oxidation-reduction process; F:N,N-dimethylaniline monooxygenase activity	IPR023753 (G3DSA:3.50.50.GENE3D); PTHR23023 (PANTHER); PTHR23023:SF91 (PANTHER); IPR023753 (SUPERFAMILY)			RL4_JR_00172	0.454969	-0.455249	3.04427	-0.149543	0.881125	0.914386	0	0	0	0	0	0	0.707188	1.64206	1.74547
RL4_JR_00173	-	N	-	Effector probability:0.566	FAD NAD(P)-binding domain-containing	F:nucleotide binding; F:coenzyme binding; F:oxidoreductase activity	IPR023753 (G3DSA:3.50.50.GENE3D); PF13738 (PFAM); PTHR23023:SF91 (PANTHER); PTHR23023:SF91 (PANTHER); PTHR23023 (PANTHER); PTHR23023 (PANTHER); PS51257 (PROSITE_PROFILES); IPR023753 (SUPERFAMILY)			RL4_JR_00173	0.377343	-0.185066	3.29769	-0.0561197	0.955246	0.967842	0	0	0	0	0	0	0.326395	1.1338	1.93589
RL4_JR_00174	-	N	-	Effector probability:0.651	hypothetical protein SPI_05248		no IPS match			RL4_JR_00174	240.542	-3.38028	0.543981	-6.21397	5.17e-10	4.92e-09	18.6927	49.539	64.8578	11.9096	117.002	76.8276	342.959	1047.51	435.575
RL4_JR_00175	Rsp272_RL_11244	N	-		kinase-like domain	F:nutrient reservoir activity	G3DSA:3.30.200.20 (GENE3D); IPR025213 (PFAM); IPR011009 (SUPERFAMILY)			RL4_JR_00175	295.169	-0.856952	0.408632	-2.09712	0.0359828	0.0637442	308.43	253.411	251.801	119.096	132.602	318.834	248.577	622.848	400.919
RL4_JR_00176	Rsp272_RL_03862	N	-		integral membrane family	C:integral component of membrane	PTHR33048 (PANTHER)	2.A.1.7.25	the major facilitator superfamily (mfs).	RL4_JR_00176	2.81404	-0.804707	1.64826	-0.488217	0.625396	0.706879	0	0	11.4455	0	0	0	4.86872	1.68115	7.33099
RL4_JR_00177	Rsp272_RL_03861	Y	-		tyrosinase central domain containing	F:oxidoreductase activity; F:metal ion binding; P:oxidation-reduction process	IPR008922 (G3DSA:1.10.1280.GENE3D); IPR002227 (PFAM); PTHR11474 (PANTHER); PTHR11474:SF31 (PANTHER); IPR008922 (SUPERFAMILY)			RL4_JR_00177	14.9029	-1.91185	0.753006	-2.53895	0.0111186	0.0227955	0	11.4321	19.0758	0	0	7.68276	24.942	33.5449	37.4483
RL4_JR_00178	Rsp272_RL_07239	N	-		pantothenate transporter	C:membrane	G3DSA:1.20.1250.20 (GENE3D); G3DSA:1.20.1250.20 (GENE3D); IPR011701 (PFAM); PTHR11662 (PANTHER); PTHR11662:SF173 (PANTHER); IPR020846 (SUPERFAMILY)	2.A.1.14.18	the major facilitator superfamily (mfs).	RL4_JR_00178	8.50428	7.7194	1.38879	5.55835	2.72e-08	1.96e-07	0	19.0535	49.5972	0	0	7.68276	0	0.0781932	0.126944
RL4_JR_00179	-	N	-		Sterigmatocystin biosynthesis regulatory	F:nucleic acid binding; C:nucleus; F:zinc ion binding; P:regulation of transcription, DNA-templated; F:RNA polymerase II transcription factor activity, sequence-specific DNA binding; P:regulation of transcription from RNA polymerase II promoter	IPR001138 (SMART); IPR001138 (G3DSA:4.10.240.GENE3D); IPR001138 (PFAM); IPR001138 (PROSITE_PROFILES); IPR001138 (SUPERFAMILY)			RL4_JR_00179	118.167	-1.92345	0.848536	-2.26679	0.0234033	0.0436188	0	15.2428	183.128	71.4579	7.80014	84.5103	120.603	334.745	246.017
RL4_JR_00180	-	N	-		DNA repair RAD50	P:transmembrane transport; C:integral component of membrane	IPR011701 (PFAM); G3DSA:1.20.1250.20 (GENE3D); G3DSA:1.20.1250.20 (GENE3D); PTHR23501:SF12 (PANTHER); PTHR23501 (PANTHER); IPR020846 (PROSITE_PROFILES); IPR020846 (SUPERFAMILY); IPR020846 (SUPERFAMILY)	2.A.1.3.73	the major facilitator superfamily (mfs).	RL4_JR_00180	82.9604	2.25318	1.9198	1.17366	0.240533	0.324102	0	0	560.83	95.2772	15.6003	3.84138	12.3486	29.5179	29.2288
RL4_JR_00181	-	N	-		GDSL-like Lipase Acylhydrolase family	P:carbohydrate metabolic process; C:membrane; C:integral component of membrane; F:hydrolase activity, hydrolyzing O-glycosyl compounds; F:hydrolase activity	IPR013830 (G3DSA:3.40.50.GENE3D); PF13517 (PFAM); IPR013830 (G3DSA:3.40.50.GENE3D); IPR013830 (PFAM); PTHR30383:SF4 (PANTHER); PTHR30383 (PANTHER); SSF69318 (SUPERFAMILY); IPR013830 (SUPERFAMILY); IPR013830 (SUPERFAMILY); SSF69318 (SUPERFAMILY)	1.C.107.1.4	the import subunit a of the insecticidal toxin complex (itc-a) family.	RL4_JR_00181	9.36437	0.197448	1.56619	0.126069	0.899678	0.92757	0	0	57.2275	0	0	0	9.32945	9.34408	8.37827
RL4_JR_00182	Rsp272_RL_09993	N	-		kinesin light	P:biological_process; F:microtubule motor activity; C:kinesin complex; C:cellular_component; F:molecular_function	no IPS match			RL4_JR_00182	25.7408	-3.87302	0.884848	-4.37704	1.2e-05	5.14e-05	18.6927	3.81069	7.63033	0	0	0	35.7402	120.887	44.9063
RL4_JR_00183	-	N	-	Effector probability:0.823	related to RF2	F:chitinase activity; P:carbohydrate metabolic process; F:chitin binding; P:chitin catabolic process; P:metabolic process; F:hydrolase activity, hydrolyzing O-glycosyl compounds; F:hydrolase activity, acting on glycosyl bonds; F:hydrolase activity	IPR029226 (PFAM)			RL4_JR_00183	0.873603	-1.39758	2.40861	-0.580242	0.561751	0.649125	0	0	0	0	0	0	1.41438	3.4014	3.04665
RL4_JR_00184	Rsp272_RL_00018	N	-		glycosyl hydrolase family 2	F:hydrolase activity, hydrolyzing O-glycosyl compounds	IPR006101 (PRINTS); IPR004199 (SMART); IPR006104 (PFAM); IPR013812 (G3DSA:2.60.40.GENE3D); IPR014718 (G3DSA:2.70.98.GENE3D); IPR032312 (PFAM); IPR013812 (G3DSA:2.60.40.GENE3D); IPR008979 (G3DSA:2.60.120.GENE3D); IPR006102 (PFAM); IPR006103 (PFAM); IPR004199 (PFAM); IPR013781 (G3DSA:3.20.20.GENE3D); PTHR10066 (PANTHER); PTHR10066:SF72 (PANTHER); PTHR10066:SF72 (PANTHER); PTHR10066 (PANTHER); IPR01…			RL4_JR_00184	85.8511	-0.420051	0.499069	-0.841668	0.399974	0.494692	56.0782	53.3497	49.5972	83.3675	70.2012	149.814	158.057	51.5293	100.666
RL4_JR_00185	Rsp272_RL_00016	Y	-		2-aminoadipate transaminase		PTHR40616 (PANTHER); PTHR40616:SF1 (PANTHER)			RL4_JR_00185	16.3055	-0.992068	0.842485	-1.17755	0.238976	0.322494	0	30.4855	7.63033	0	0	26.8896	21.542	32.0201	28.1815
RL4_JR_00186	Rsp272_RL_05299	N	-		membrane	F:peroxidase activity; P:response to oxidative stress; F:metal ion binding; C:integral component of membrane; P:cellular oxidant detoxification; P:oxidation-reduction process; F:heme binding	PTHR23294 (PANTHER); PTHR23294 (PANTHER); PTHR23294:SF22 (PANTHER); PTHR23294:SF22 (PANTHER); IPR020846 (SUPERFAMILY)	2.A.1.58.5	the major facilitator superfamily (mfs).	RL4_JR_00186	25.173	5.72915	0.507426	11.2906	1.46e-29	5.56e-28	18.6927	34.2962	38.1517	71.4579	31.2005	30.731	0.59839	0.508256	0.920341
RL4_JR_00187	Rsp272_RL_00017	N	-		glucokinase	F:transferase activity, transferring phosphorus-containing groups; P:organic substance metabolic process; P:phosphate-containing compound metabolic process	PR00475 (PRINTS); G3DSA:3.40.367.20 (GENE3D); IPR022672 (PFAM); IPR022673 (PFAM); G3DSA:3.30.420.40 (GENE3D); IPR001312 (PANTHER); PTHR19443:SF16 (PANTHER); IPR001312 (PROSITE_PROFILES); SSF53067 (SUPERFAMILY); SSF53067 (SUPERFAMILY)			RL4_JR_00187	45.5765	2.57737	0.539742	4.77519	1.8e-06	9.16e-06	65.4245	64.7817	68.673	59.5482	54.601	65.3034	19.0125	3.32321	9.52077
RL4_JR_00188	Rsp272_RL_00015	N	-		fungal transcriptional regulatory	P:regulation of transcription, DNA-templated	IPR001138 (SMART); IPR001138 (G3DSA:4.10.240.GENE3D); IPR001138 (PFAM); IPR001138 (PROSITE_PROFILES); IPR001138 (SUPERFAMILY)			RL4_JR_00188	56.8958	0.531789	0.519436	1.02378	0.305939	0.395709	74.7709	102.889	68.673	95.2772	15.6003	23.0483	43.0841	34.4832	54.2366
RL4_JR_00189										RL4_JR_00189	0.667839	-1.00947	2.67621	-0.377203	0.706023	0.776641	0	0	0	0	0	0	0.761587	2.93224	2.31672
RL4_JR_00190	-	N	-	Effector probability:0.563	glycoside hydrolase family 51	P:L-arabinose metabolic process; P:carbohydrate metabolic process; F:alpha-L-arabinofuranosidase activity; F:hydrolase activity	IPR017853 (SUPERFAMILY)			RL4_JR_00190	3.58156	-3.43655	1.46488	-2.34597	0.0189777	0.0362039	0	0	0	0	0	0	6.90869	12.9801	12.3453
RL4_JR_00191	Rsp272_RL_00020	N	-		hexose transporter	F:substrate-specific transmembrane transporter activity; P:transmembrane transport; C:integral component of membrane; P:carbohydrate transport	IPR003663 (PRINTS); IPR005828 (PFAM); G3DSA:1.20.1250.20 (GENE3D); PTHR23500 (PANTHER); PTHR23500:SF145 (PANTHER); IPR020846 (PROSITE_PROFILES); IPR020846 (SUPERFAMILY)	2.A.1.1.83	the major facilitator superfamily (mfs).	RL4_JR_00191	34.5069	-3.16979	0.907297	-3.49366	0.000476443	0.00140222	0	28.5802	15.2607	0	0	0	59.3766	123.467	83.878
RL4_JR_00192	-	N	-		Aromatic amino acid aminotransferase	F:pyridoxal phosphate binding; F:transaminase activity; P:biosynthetic process	IPR015421 (G3DSA:3.40.640.GENE3D); IPR004839 (PFAM); IPR015422 (G3DSA:3.90.1150.GENE3D); PTHR11751 (PANTHER); PTHR11751 (PANTHER); PTHR11751 (PANTHER); PTHR11751:SF377 (PANTHER); PTHR11751:SF377 (PANTHER); PTHR11751:SF377 (PANTHER); IPR015424 (SUPERFAMILY)			RL4_JR_00192	239.352	-5.95919	0.6115	-9.74519	1.93e-22	5.14e-21	0	3.81069	7.63033	23.8193	15.6003	23.0483	399.697	1027.54	653.029
RL4_JR_00193	Rsp272_RL_10235	N	-		pyruvate decarboxylase	F:magnesium ion binding; F:thiamine pyrophosphate binding; F:carboxy-lyase activity	IPR029061 (G3DSA:3.40.50.GENE3D); IPR012001 (PFAM); IPR012000 (PFAM); IPR029035 (G3DSA:3.40.50.GENE3D); PTHR18968 (PANTHER); IPR012110 (PTHR18968:PANTHER); IPR029035 (SUPERFAMILY); IPR029061 (SUPERFAMILY)			RL4_JR_00193	29.4535	-6.47915	1.01675	-6.37243	1.86e-10	1.89e-09	0	0	0	0	0	0	52.3863	133.007	79.6888
RL4_JR_00194	-	N	-		Pyruvate decarboxylase	F:magnesium ion binding; F:thiamine pyrophosphate binding; F:carboxy-lyase activity	IPR029061 (G3DSA:3.40.50.GENE3D); IPR011766 (PFAM); IPR012110 (PTHR18968:PANTHER); PTHR18968 (PANTHER); IPR029061 (SUPERFAMILY)			RL4_JR_00194	35.4203	-4.83734	0.969767	-4.98815	6.1e-07	3.43e-06	0	11.4321	0	0	0	0	61.1446	148.841	97.3657
RL4_JR_00195	Rsp272_RL_11383	N	-		fungal specific transcription factor domain-containing	F:metal ion binding; P:metabolic process; P:regulation of transcription, DNA-templated	PTHR31944 (PANTHER); PTHR31944:SF75 (PANTHER)			RL4_JR_00195	56.8049	-3.62583	0.705349	-5.14047	2.74e-07	1.66e-06	0	17.1481	0	0	23.4004	23.0483	80.9459	227.19	139.511
RL4_JR_00196	Rsp272_RL_07871	N	-		Mg2+ transporter -like Zinc transport	P:transmembrane transport; C:membrane; C:integral component of membrane; F:metal ion transmembrane transporter activity; P:metal ion transport	G3DSA:1.20.58.340 (GENE3D)			RL4_JR_00196	312.613	-1.5643	0.411431	-3.8021	0.000143476	0.000479742	56.0782	129.563	259.431	262.012	226.204	203.593	485.186	746.666	444.778
RL4_JR_00197	-	N	-		Hydroxycinnamoyl-Coenzyme A shikimate quinate hydroxycinnamoyltransferase	F:transferase activity	IPR003480 (PFAM); IPR023213 (G3DSA:3.30.559.GENE3D); IPR023213 (G3DSA:3.30.559.GENE3D); PTHR31642:SF13 (PANTHER); PTHR31642 (PANTHER); PTHR31642:SF13 (PANTHER); PTHR31642 (PANTHER); PTHR31642 (PANTHER); PTHR31642:SF13 (PANTHER); PTHR31642 (PANTHER)			RL4_JR_00197	3.56377	-2.45952	1.35182	-1.81942	0.068847	0.111703	0	3.81069	0	0	0	0	9.71024	10.0478	8.50522
RL4_JR_00198	Rsp272_RL_00013	Y	-		glycoside hydrolase family 18	F:hydrolase activity	IPR029226 (PFAM); PTHR11177 (PANTHER); PTHR11177:SF218 (PANTHER)			RL4_JR_00198	45.0438	5.56746	0.611955	9.09783	9.22e-20	2.11e-18	9.34636	24.7695	118.27	47.6386	85.8015	115.241	1.49598	1.21199	1.61853
RL4_JR_00199	-	Y	-	Effector probability:0.633	glycoside hydrolase family 18	P:metabolic process; F:hydrolase activity, acting on glycosyl bonds	IPR029226 (PFAM); PTHR11177:SF218 (PANTHER); PTHR11177 (PANTHER)			RL4_JR_00199	0.850126	0.187052	2.08517	0.089706	0.928521	0.948426	0	0	0	0	0	3.84138	1.60477	0.586449	1.61853
RL4_JR_00200	-	N	-		kelch repeat		PF13418 (PFAM); IPR015915 (G3DSA:2.120.10.GENE3D); PTHR23244:SF276 (PANTHER); PTHR23244 (PANTHER); IPR011043 (SUPERFAMILY); SSF117281 (SUPERFAMILY)			RL4_JR_00200	114.616	-3.06346	0.465096	-6.58674	4.5e-11	5.01e-10	84.1173	26.6748	41.9668	0	31.2005	19.2069	209.001	314.806	304.569
RL4_JR_00201	Rsp272_RL_11371	N	-		fungal specific transcription factor	F:DNA binding; C:nucleus; F:zinc ion binding; P:transcription, DNA-templated; F:metal ion binding; C:membrane; C:integral component of membrane; P:regulation of transcription, DNA-templated; F:RNA polymerase II transcription factor activity, sequence-specific DNA binding; P:regulation of transcription from RNA polymerase II promoter	IPR007219 (SMART); IPR007219 (PFAM); PTHR31944:SF82 (PANTHER); PTHR31944 (PANTHER)			RL4_JR_00201	108.537	-1.99445	0.484417	-4.11722	3.83e-05	0.000145881	121.503	78.1192	30.5213	23.8193	15.6003	53.7793	177.613	218.472	257.41
RL4_JR_00202	Rsp272_RL_11093	N	-		fad dependent oxidoreductase superfamily	F:oxidoreductase activity; P:single-organism metabolic process	IPR006076 (PFAM); G3DSA:3.30.9.10 (GENE3D); IPR016040 (G3DSA:3.40.50.GENE3D); IPR023209 (PIRSF); IPR023209 (PANTHER); PTHR11530:SF3 (PANTHER); SSF51971 (SUPERFAMILY); SSF54373 (SUPERFAMILY)			RL4_JR_00202	16.0355	-1.32099	0.929207	-1.42163	0.155133	0.223346	0	0	30.5213	0	15.6003	15.3655	36.7194	24.279	21.8343
RL4_JR_00203	Rsp272_RL_10805	N	-		zinc finger transcription factor 1	F:DNA binding; C:nucleus; F:zinc ion binding; F:metal ion binding; P:transcription, DNA-templated; P:regulation of transcription, DNA-templated; F:RNA polymerase II transcription factor activity, sequence-specific DNA binding; P:regulation of transcription from RNA polymerase II promoter	IPR007219 (SMART); IPR007219 (PFAM); IPR001138 (G3DSA:4.10.240.GENE3D); PTHR31313 (PANTHER); PTHR31313:SF6 (PANTHER); IPR001138 (SUPERFAMILY)			RL4_JR_00203	2.79383	-3.0778	1.56337	-1.96869	0.0489887	0.083271	0	0	0	0	0	0	8.15986	8.79673	8.18786
RL4_JR_00204	Rsp272_RL_00021	N	-		homocysteine s-methyltransferase	F:transferase activity	IPR003726 (G3DSA:3.20.20.GENE3D); IPR003726 (PFAM); PTHR21091:SF119 (PANTHER); PTHR21091 (PANTHER); PTHR21091:SF119 (PANTHER); PTHR21091 (PANTHER); IPR003726 (PROSITE_PROFILES); IPR003726 (SUPERFAMILY)			RL4_JR_00204	172.764	0.442991	0.395248	1.12079	0.262377	0.34854	121.503	270.559	186.943	214.374	218.404	122.924	195.456	78.8578	145.858
RL4_JR_00205	Rsp272_RL_00022	N	-		biotin lipoate A B ligase	F:catalytic activity; P:primary metabolic process; P:cellular metabolic process; P:organic substance metabolic process	IPR004143 (PFAM); G3DSA:3.90.1550.10 (GENE3D); IPR029068 (G3DSA:3.10.180.GENE3D); PTHR39175 (PANTHER); PTHR39175:SF1 (PANTHER); PD006086 (PRODOM); IPR004143 (PROSITE_PROFILES); SSF55681 (SUPERFAMILY); IPR029068 (SUPERFAMILY)			RL4_JR_00205	225.032	2.13363	0.352738	6.04876	1.46e-09	1.29e-08	345.815	186.724	366.256	309.651	218.404	391.821	97.4016	56.0254	53.1893
RL4_JR_00206	Rsp272_RL_00024	N	-		hypothetical protein F503_02511	F:nucleic acid binding; P:DNA integration; C:cellular_component	no IPS match			RL4_JR_00206	28.4679	-0.463631	0.712754	-0.650479	0.515383	0.606804	9.34636	26.6748	61.0427	0	46.8008	3.84138	28.7227	45.0002	34.7825
RL4_JR_00207	Rsp272_RL_00025	N	-		hypothetical protein F503_03412	C:membrane; C:integral component of membrane	no IPS match			RL4_JR_00207	174.081	-0.206307	0.632229	-0.326317	0.744185	0.807767	0	85.7405	263.247	226.283	241.804	176.703	200.08	180.548	192.319
RL4_JR_00208	Rsp272_RL_08181	N	-		Nitrosoguanidine resistance SNG1	C:integral component of membrane	IPR022703 (PFAM); PTHR34814 (PANTHER)	9.B.316.1.2	The Nitrosoguanidine Resistance or DUF3533 (NGR) Family	RL4_JR_00208	238.594	-2.11458	0.398469	-5.30677	1.12e-07	7.2e-07	56.0782	144.806	190.758	119.096	93.6016	61.462	422.735	470.136	588.669
RL4_JR_00209	Rsp272_RL_00032	N	-		aldo-keto reductase (AKR13) puatative	P:biological_process; F:oxidoreductase activity; P:oxidation-reduction process	IPR023210 (G3DSA:3.20.20.GENE3D); IPR023210 (PFAM); IPR001395 (PANTHER); PTHR11732:SF245 (PANTHER); IPR023210 (SUPERFAMILY)	8.A.5.1.6	the voltage-gated k(+) channel -subunit (kv) family.	RL4_JR_00209	24.4772	-0.129599	0.564409	-0.22962	0.818387	0.866043	18.6927	49.539	15.2607	23.8193	15.6003	15.3655	33.0203	22.4023	26.5947
RL4_JR_00210	-	N	-		glutaminyl-tRNA synthetase	F:ATP binding; F:RNA binding; F:oxidoreductase activity; C:mitochondrion; C:cytosol; P:oxidation-reduction process; F:glutamine-tRNA ligase activity; P:glutaminyl-tRNA aminoacylation	IPR000924 (PRINTS); IPR020056 (G3DSA:2.40.240.GENE3D); G3DSA:3.90.800.10 (GENE3D); IPR020058 (PFAM); IPR004514 (TIGRFAM); IPR014729 (G3DSA:3.40.50.GENE3D); IPR020056 (G3DSA:2.40.240.GENE3D); IPR020061 (G3DSA:1.10.1160.GENE3D); IPR020059 (PFAM); PTHR11451 (PANTHER); PTHR11451:SF29 (PANTHER); PTHR11451 (PANTHER); PTHR11451:SF29 (PANTHER); IPR011035 (SUPERFAMILY); SSF52374 (SUPERFAMILY)			RL4_JR_00210	545.142	-0.648043	0.225171	-2.87801	0.00400197	0.00919127	457.972	485.863	457.82	369.199	585.01	391.821	762.077	624.607	771.912
RL4_JR_00211	-	N	-		rna drb0094 family	P:biological_process; C:cellular_component; F:ligase activity; F:molecular_function	IPR021122 (PFAM); SSF56091 (SUPERFAMILY)			RL4_JR_00211	5.19212	3.03733	1.2014	2.52817	0.0114658	0.023413	9.34636	3.81069	0	0	31.2005	0	0.979184	0.821028	0.571246
RL4_JR_00212	Rsp272_RL_00037	N	-		Ca2+ regulator and membrane fusion Fig1	C:membrane	PS51257 (PROSITE_PROFILES)	1.A.81.4.1	the low affinity ca(2+) channel (lacc) family.	RL4_JR_00212	109.934	-0.50444	0.531055	-0.949882	0.342172	0.434301	28.0391	99.078	225.095	71.4579	85.8015	61.462	85.3794	182.503	150.587
RL4_JR_00213	Rsp272_RL_00038	N	-		pyruvate carboxylase	F:DNA binding; F:ATP binding; P:gluconeogenesis; F:pyruvate carboxylase activity; F:metal ion binding; F:biotin binding; C:cytosol; F:biotin carboxylase activity; P:pyruvate metabolic process	IPR005482 (SMART); IPR005481 (PFAM); IPR000891 (PFAM); IPR005930 (TIGRFAM); IPR013816 (G3DSA:3.30.470.GENE3D); IPR003379 (PFAM); IPR013815 (G3DSA:3.30.1490.GENE3D); IPR005479 (PFAM); G3DSA:3.10.600.10 (GENE3D); IPR000089 (PFAM); IPR005482 (PFAM); G3DSA:2.40.50.100 (GENE3D); IPR013785 (G3DSA:3.20.20.GENE3D); IPR005930 (PIRSF); IPR016185 (G3DSA:3.40.50.GENE3D); IPR009057 (G3DSA:1.10.10.GENE3D); PTH…	3.B.1.1.6	the na(+)-transporting carboxylic acid decarboxylase (nat-dc) family.	RL4_JR_00213	1441.88	-0.735224	0.200606	-3.66501	0.000247327	0.000780038	1373.92	1299.45	1217.04	1012.32	1068.62	1102.48	1671.3	2105.08	2126.75
RL4_JR_00214	Rsp272_RL_00039	N	-	Effector probability:0.847	UPF0041 domain-containing	C:integral component of mitochondrial inner membrane; P:pyruvate transmembrane transport; P:mitochondrial pyruvate transport; F:pyruvate transmembrane transporter activity	IPR005336 (PFAM); PTHR14154 (PANTHER); PTHR14154:SF3 (PANTHER)	2.A.105.1.1	the mitochondrial pyruvate carrier (mpc) family.	RL4_JR_00214	403.013	-1.18416	0.348506	-3.39782	0.000679246	0.0019227	261.698	266.748	270.877	262.012	304.205	330.359	371.845	1022.84	536.527
RL4_JR_00215	Rsp272_RL_00040	N	-		small nuclear ribonucleo B and B	C:U4/U6 x U5 tri-snRNP complex; C:U5 snRNP; C:cytosol; C:viral nucleocapsid; P:mitochondrial pyruvate transport; C:U2-type prespliceosome; C:U2 snRNP; C:U1 snRNP; C:mitochondrial inner membrane; P:mRNA splicing, via spliceosome	IPR001163 (SMART); G3DSA:2.30.30.100 (GENE3D); G3DSA:2.30.30.100 (GENE3D); IPR001163 (PFAM); PTHR10701 (PANTHER); IPR010920 (SUPERFAMILY); IPR010920 (SUPERFAMILY)			RL4_JR_00215	305.633	-0.0605306	0.318499	-0.19005	0.84927	0.889959	280.391	384.88	362.441	119.096	351.006	295.786	355.988	322.82	278.292
RL4_JR_00216	Rsp272_RL_00041	N	-		60S ribosomal L11	F:structural constituent of ribosome; C:ribosome; P:translation	IPR002132 (PIRSF); IPR031310 (PFAM); IPR031309 (PFAM); IPR022803 (G3DSA:3.30.1440.GENE3D); PTHR11994 (PANTHER); IPR022803 (SUPERFAMILY)			RL4_JR_00216	832.94	-0.563446	0.224893	-2.5054	0.0122313	0.0247743	635.553	586.846	866.043	797.946	678.612	749.069	1104.46	889.799	1188.13
RL4_JR_00217	Rsp272_RL_00043	N	-		phosphatidylinositol transfer sfh5	C:integral component of membrane; C:endoplasmic reticulum; C:organelle part; P:transport	IPR001251 (SMART); IPR001251 (PFAM); IPR001251 (G3DSA:3.40.525.GENE3D); PTHR23324 (PANTHER); PTHR23324:SF60 (PANTHER); IPR001251 (PROSITE_PROFILES); IPR011074 (SUPERFAMILY); IPR001251 (SUPERFAMILY)			RL4_JR_00217	528.694	0.182149	0.276689	0.658316	0.510335	0.602093	420.586	607.805	492.157	762.217	639.611	387.979	512.195	532.3	403.395
RL4_JR_00218	-	N	-		alpha-ketoglutarate-dependent taurine dioxygenase	F:dioxygenase activity; F:ATP binding; C:cytoplasm; P:oxidation-reduction process; F:glutamine-tRNA ligase activity; P:glutaminyl-tRNA aminoacylation	IPR003819 (PFAM); G3DSA:3.60.130.10 (GENE3D); PTHR30468 (PANTHER); PTHR30468:SF9 (PANTHER); SSF51197 (SUPERFAMILY)			RL4_JR_00218	22935.4	12.4168	0.312301	39.7592	0	0	39180	26821.5	30143.6	32025	31395.6	46834.1	8.54066	3.71417	6.56933
RL4_JR_00219	-	N	-		major facilitator superfamily transporter	P:transmembrane transport; F:transmembrane transporter activity; C:integral component of membrane; P:anion transport	G3DSA:1.20.1250.20 (GENE3D); G3DSA:1.20.1250.20 (GENE3D); IPR011701 (PFAM); PTHR11662 (PANTHER); PTHR11662:SF242 (PANTHER); IPR020846 (PROSITE_PROFILES); IPR020846 (SUPERFAMILY)	2.A.1.14.17	the major facilitator superfamily (mfs).	RL4_JR_00219	1714.45	7.85183	0.221995	35.3693	5.06e-274	1.24e-270	2794.56	2337.86	2300.55	3072.69	2113.84	2777.32	12.0766	8.95312	12.1866
RL4_JR_00220	Rsp272_RL_00044	N	-		bem46 family	C:integral component of membrane; C:endoplasmic reticulum	IPR022742 (PFAM); IPR029058 (G3DSA:3.40.50.GENE3D); PTHR12277 (PANTHER); IPR029058 (SUPERFAMILY)	1.C.57.3.4	the clostridial cytotoxin (cct) family.	RL4_JR_00220	330.838	0.817048	0.350381	2.33189	0.0197067	0.0374049	420.586	342.962	228.91	559.753	335.406	437.917	276.783	133.71	241.51
RL4_JR_00221	Rsp272_RL_00045	N	-		lyar-type c2hc zinc finger		IPR014898 (PFAM); PTHR13100:SF10 (PANTHER); PTHR13100 (PANTHER); PTHR13100:SF10 (PANTHER); PTHR13100 (PANTHER); SSF57667 (SUPERFAMILY); SSF57667 (SUPERFAMILY)	2.A.47.1.19	the divalent anion:na(+) symporter (dass) family.	RL4_JR_00221	885.413	0.0945484	0.3641	0.259677	0.795113	0.848022	831.826	613.521	579.905	1524.43	686.412	1202.35	683.062	1026.64	820.563
RL4_JR_00222	Rsp272_RL_00046	N	-		peroxisome biosynthesis peroxin-10	P:cellular process	IPR001841 (SMART); PF13923 (PFAM); IPR013083 (G3DSA:3.30.40.GENE3D); IPR006845 (PFAM); IPR025654 (PANTHER); IPR001841 (PROSITE_PROFILES); SSF57850 (SUPERFAMILY)	3.A.20.1.2	the peroxisomal protein importer (ppi) family.	RL4_JR_00222	74.6573	1.9228	0.487673	3.94281	8.05e-05	0.000286629	74.7709	110.51	83.9337	154.825	31.2005	138.29	35.3322	12.7455	30.3078
RL4_JR_00223	Rsp272_RL_00047	N	-		exs family	C:Golgi apparatus; P:single-organism cellular process; C:plasma membrane	IPR004342 (PFAM); PTHR10783:SF55 (PANTHER); PTHR10783 (PANTHER); IPR004342 (PROSITE_PROFILES)	2.A.94.1.2	the phosphate permease (pho1) family.	RL4_JR_00223	58.7135	1.72452	0.428435	4.02516	5.69e-05	0.000209113	84.1173	91.4566	30.5213	107.187	70.2012	76.8276	16.5373	31.1991	20.3744
RL4_JR_00224	Rsp272_RL_00048	N	-		hypothetical protein HMPREF1624_03190		no IPS match			RL4_JR_00224	27.2732	-1.93687	0.688744	-2.81218	0.00492077	0.0110269	18.6927	5.71604	7.63033	0	31.2005	23.0483	32.1227	87.029	40.019
RL4_JR_00225	Rsp272_RL_00078	N	-		protoporphyrinogen oxidase	C:nucleus; P:porphyrin-containing compound biosynthetic process; F:oxidoreductase activity; C:membrane; C:integral component of membrane; P:heme biosynthetic process; C:cytosol; F:oxygen-dependent protoporphyrinogen oxidase activity; P:oxidation-reduction process; C:mitochondrial inner membrane	G3DSA:1.10.3110.10 (GENE3D); IPR016040 (G3DSA:3.40.50.GENE3D); IPR027418 (G3DSA:3.90.660.GENE3D); IPR002937 (PFAM); PTHR10742 (PANTHER); PTHR10742:SF276 (PANTHER); PTHR10742 (PANTHER); PTHR10742:SF276 (PANTHER); IPR023753 (SUPERFAMILY); SSF54373 (SUPERFAMILY)			RL4_JR_00225	41.1261	-1.13565	0.654451	-1.73527	0.0826938	0.131037	18.6927	32.3909	38.1517	0	7.80014	69.1448	106.595	37.2199	60.1395
RL4_JR_00226	Rsp272_RL_00076	N	-		F-box domain-containing	C:cellular_component; F:molecular_function	IPR015943 (G3DSA:2.130.10.GENE3D); G3DSA:1.20.1280.50 (GENE3D); IPR001810 (PROSITE_PROFILES); IPR001810 (SUPERFAMILY); SSF82171 (SUPERFAMILY)			RL4_JR_00226	224.586	0.957258	0.405881	2.35847	0.0183504	0.035165	149.542	207.683	206.019	535.934	273.005	242.007	172.717	88.3192	146.049
RL4_JR_00227	Rsp272_RL_00075	N	-		valyl-tRNA synthetase	F:valine-tRNA ligase activity; F:ATP binding; P:valyl-tRNA aminoacylation; P:regulation of translational fidelity; C:mitochondrion; F:aminoacyl-tRNA editing activity	IPR002303 (PRINTS); IPR002300 (PFAM); IPR013155 (PFAM); IPR009008 (G3DSA:3.90.740.GENE3D); IPR014729 (G3DSA:3.40.50.GENE3D); IPR002303 (TIGRFAM); IPR009080 (G3DSA:1.10.730.GENE3D); PTHR11946 (PANTHER); PTHR11946 (PANTHER); IPR002303 (PTHR11946:PANTHER); PTHR11946 (PANTHER); IPR002303 (PTHR11946:PANTHER); IPR002303 (PTHR11946:PANTHER); IPR002303 (HAMAP); IPR009008 (SUPERFAMILY); IPR009080 (SUPERFA…			RL4_JR_00227	964.75	0.176449	0.258726	0.68199	0.495245	0.587892	1196.33	1032.7	900.379	917.043	881.415	1090.95	1108.76	602.205	952.965
RL4_JR_00228	-	N	-		beta-lactamase family		IPR001466 (PFAM); IPR012338 (G3DSA:3.40.710.GENE3D); PTHR22935:SF54 (PANTHER); PTHR22935 (PANTHER); PTHR22935 (PANTHER); IPR012338 (SUPERFAMILY)			RL4_JR_00228	88.1078	6.20656	0.698297	8.88815	6.21e-19	1.34e-17	56.0782	32.3909	41.9668	333.47	78.0014	245.848	1.41438	2.15031	1.65027
RL4_JR_00229	-	N	-		tyrosinase central domain containing	P:maturation of SSU-rRNA from tricistronic rRNA transcript (SSU-rRNA, 5.8S rRNA, LSU-rRNA); F:snoRNA binding; F:catalytic activity; F:oxidoreductase activity; F:metal ion binding; P:metabolic process; C:membrane; C:integral component of membrane; P:nucleoside metabolic process; P:RNA processing; P:oxidation-reduction process	IPR002110 (PRINTS); IPR002110 (SMART); IPR020683 (G3DSA:1.25.40.GENE3D); IPR020683 (PFAM); IPR002110 (PFAM); PTHR24198 (PANTHER); IPR002110 (PROSITE_PROFILES); IPR020683 (PROSITE_PROFILES); IPR002110 (PROSITE_PROFILES); IPR020683 (SUPERFAMILY)	9.A.3.1.1	the sorting nexin27 (snx27)-retromer assembly apparatus for recycling integral membrane proteins (snx27-retromeraa) family.	RL4_JR_00229	6.26359	3.82065	1.13767	3.35832	0.00078418	0.00218618	0	15.2428	0	23.8193	0	15.3655	0.217596	1.25109	0.476038
RL4_JR_00230	Rsp272_RL_06688	N	-		methyltransferase type 12	F:methyltransferase activity; P:methylation	PF13489 (PFAM); IPR029063 (G3DSA:3.40.50.GENE3D); PTHR10108:SF905 (PANTHER); PTHR10108 (PANTHER); IPR029063 (SUPERFAMILY)			RL4_JR_00230	649.483	-1.81862	0.303638	-5.98945	2.11e-09	1.81e-08	271.045	268.654	408.223	440.657	382.207	353.407	926.117	1729.48	1065.56
RL4_JR_00231	Rsp272_RL_06689	N	-		pisatin demethylase (cytochrome P450)	F:iron ion binding; F:oxidoreductase activity, acting on paired donors, with incorporation or reduction of molecular oxygen; C:integral component of membrane; F:methyltransferase activity; P:oxidation-reduction process; F:monooxygenase activity; F:heme binding; P:methylation	IPR001128 (PRINTS); IPR002401 (PRINTS); IPR001128 (PFAM); IPR001128 (G3DSA:1.10.630.GENE3D); PTHR24305:SF77 (PANTHER); PTHR24305:SF77 (PANTHER); PTHR24305 (PANTHER); PTHR24305 (PANTHER); IPR001128 (SUPERFAMILY)			RL4_JR_00231	809.471	0.828074	0.371013	2.23193	0.0256198	0.047288	1458.03	565.888	766.849	1071.87	725.413	1102.48	393.441	782.518	418.755
RL4_JR_00232	-	N	-		MFS general substrate transporter	P:biological_process; P:transmembrane transport; C:membrane; C:integral component of membrane; C:cellular_component; F:molecular_function; F:transporter activity	G3DSA:1.20.1250.20 (GENE3D); PTHR23502:SF51 (PANTHER); PTHR23502 (PANTHER); PTHR23502:SF51 (PANTHER); IPR020846 (SUPERFAMILY)	2.A.1.2.43	the major facilitator superfamily (mfs).	RL4_JR_00232	1.56742	-0.076786	1.75744	-0.0436918	0.96515	0.974922	0	0	7.63033	0	0	0	2.74715	1.60296	2.1263
RL4_JR_00233	-	N	-		uncharacterized protein LW94_2826		no IPS match			RL4_JR_00233	3.71899	-3.49069	1.48347	-2.35306	0.0186195	0.035611	0	0	0	0	0	0	6.85429	17.9844	8.63216
RL4_JR_00234	-	N	-		glycoside hydrolase family 18	P:metabolic process; F:hydrolase activity	no IPS match			RL4_JR_00234	0.0452055	2.87825	3.35598	0.857649	0.391086		0	0	0	0	0	0	0.108798	0.234579	0.0634718
RL4_JR_00235	Rsp272_RL_04954	N	-		siderochrome-iron transporter	P:transmembrane transport; F:oxidoreductase activity; C:integral component of membrane; P:oxidation-reduction process	IPR011701 (PFAM); G3DSA:1.20.1250.20 (GENE3D); PTHR23501:SF50 (PANTHER); PTHR23501 (PANTHER); PTHR23501:SF50 (PANTHER); PTHR23501 (PANTHER); IPR020846 (PROSITE_PROFILES); IPR020846 (SUPERFAMILY); IPR020846 (SUPERFAMILY)	2.A.1.16.7	the major facilitator superfamily (mfs).	RL4_JR_00235	70.1771	0.807522	0.994443	0.812035	0.416772	0.511457	0	38.1069	72.4882	59.5482	0	318.834	38.0794	48.2061	56.3312
RL4_JR_00236	-	Y	-		---NA---		no IPS match			RL4_JR_00236	7311.24	-1.60937	0.429035	-3.75113	0.000176037	0.000575625	2411.36	5836.07	8786.33	2846.41	3026.45	3123.04	13942.9	13213.9	12614.7
RL4_JR_00237	Rsp272_RL_00929	Y	-		SFI1 like		IPR001938 (SUPERFAMILY)			RL4_JR_00237	1.37901	-2.05747	2.03799	-1.00956	0.312707	0.402704	0	0	0	0	0	0	5.7391	2.73676	3.93525
RL4_JR_00238	Rsp272_RL_00073	N	-		6-phosphogluconate dehydrogenase	F:oxidoreductase activity	IPR013328 (G3DSA:1.10.1040.GENE3D); IPR015814 (PFAM); IPR016040 (G3DSA:3.40.50.GENE3D); IPR028939 (PFAM); PTHR22981 (PANTHER); PTHR22981:SF63 (PANTHER); IPR016040 (SUPERFAMILY); IPR008927 (SUPERFAMILY)			RL4_JR_00238	505.468	3.16319	0.288347	10.9701	5.32e-28	1.92e-26	738.363	704.978	732.512	857.495	546.01	729.862	105.371	50.2391	84.3857
RL4_JR_00239	Rsp272_RL_00072	N	-		rna binding domain-containing	F:organic cyclic compound binding; F:heterocyclic compound binding	IPR000504 (SMART); IPR025715 (SMART); IPR012677 (G3DSA:3.30.70.GENE3D); IPR000504 (PFAM); IPR025715 (PFAM); PTHR19965:SF30 (PANTHER); PTHR19965:SF30 (PANTHER); PTHR19965 (PANTHER); IPR000504 (PROSITE_PROFILES); IPR012677 (SUPERFAMILY)	3.A.18.1.1	the nuclear mrna exporter (mrna-e) family.	RL4_JR_00239	158.323	0.696848	0.34604	2.01378	0.0440327	0.0759005	336.469	196.251	179.313	119.096	140.402	119.083	107.302	116.391	110.6
RL4_JR_00240	-	N	-		---NA---		no IPS match			RL4_JR_00240	27.3174	-1.78029	0.716761	-2.4838	0.0129988	0.0261071	0	17.1481	0	23.8193	46.8008	7.68276	55.3239	47.5414	47.5404
RL4_JR_00241	Rsp272_RL_00071	N	-		ATP-dependent RNA helicase eIF4A	F:translation initiation factor activity; F:ATP binding; P:mycelium development; C:cytosol; F:helicase activity; P:translational initiation	IPR014001 (SMART); IPR001650 (SMART); IPR011545 (PFAM); IPR001650 (PFAM); IPR027417 (G3DSA:3.40.50.GENE3D); IPR027417 (G3DSA:3.40.50.GENE3D); PTHR24031 (PANTHER); PTHR24031:SF84 (PANTHER); IPR014014 (PROSITE_PROFILES); IPR001650 (PROSITE_PROFILES); IPR014001 (PROSITE_PROFILES); IPR027417 (SUPERFAMILY); IPR027417 (SUPERFAMILY)	3.A.18.1.1	the nuclear mrna exporter (mrna-e) family.	RL4_JR_00241	1751.51	-1.26022	0.345929	-3.643	0.000269481	0.000841225	1299.14	817.393	1236.11	1321.97	1450.83	1060.22	1730.24	4545.37	2302.31
RL4_JR_00242	Rsp272_RL_00070	N	-		F-box domain-containing	P:mycelium development	IPR003347 (SMART); PF13621 (PFAM); G3DSA:2.60.120.650 (GENE3D); IPR001810 (PFAM); G3DSA:1.20.1280.50 (GENE3D); PTHR12480:SF21 (PANTHER); PTHR12480 (PANTHER); IPR001810 (PROSITE_PROFILES); IPR003347 (PROSITE_PROFILES); SSF51197 (SUPERFAMILY); IPR001810 (SUPERFAMILY)			RL4_JR_00242	82.098	0.34219	0.345571	0.990215	0.322069	0.413129	56.0782	78.1192	80.1185	83.3675	132.602	99.8758	82.0066	51.3729	75.341
RL4_JR_00243	Rsp272_RL_00069	N	-		ccch zinc finger and smr domain-containing	C:membrane; F:binding	IPR000571 (SMART); IPR013899 (SMART); PF14608 (PFAM); IPR002625 (PFAM); IPR013899 (PFAM); PTHR13119 (PANTHER); IPR002625 (PROSITE_PROFILES); IPR000571 (PROSITE_PROFILES); IPR000571 (PROSITE_PROFILES); IPR002625 (SUPERFAMILY); IPR000571 (SUPERFAMILY)			RL4_JR_00243	415.121	1.32323	0.30984	4.27067	1.95e-05	7.9e-05	570.128	575.414	530.308	595.482	382.207	460.965	297.753	133.984	189.844
RL4_JR_00244	Rsp272_RL_00068	N	-		tlg2-vesicle of	C:membrane	IPR032816 (PFAM); PTHR12677:SF23 (PANTHER); IPR015414 (PANTHER)	9.B.27.5.2	the deda or ydjx-z (deda) family.	RL4_JR_00244	11.4466	-0.275216	0.788995	-0.348818	0.727226	0.794251	0	9.52673	3.81517	35.7289	15.6003	3.84138	7.53428	15.3259	11.6471
RL4_JR_00245	-	N	-		hypothetical protein SPBR_01692		no IPS match			RL4_JR_00245	0						0	0	0	0	0	0	0	0	0
RL4_JR_00246	Rsp272_RL_00067	N	-		hypothetical protein CMQ_7766		IPR011989 (G3DSA:1.25.10.GENE3D)			RL4_JR_00246	353.832	-0.0986492	0.268524	-0.367376	0.713339	0.782839	411.24	266.748	286.138	369.199	483.608	272.738	374.075	371.457	349.285
RL4_JR_00247	Rsp272_RL_00066	N	-		proline iminopeptidase	P:proteolysis; F:peptidase activity	IPR002410 (PRINTS); IPR000073 (PFAM); IPR029058 (G3DSA:3.40.50.GENE3D); PTHR10992 (PANTHER); PTHR10992:SF749 (PANTHER); PTHR10992:SF749 (PANTHER); PTHR10992 (PANTHER); IPR029058 (SUPERFAMILY)			RL4_JR_00247	381.896	-0.189643	0.252302	-0.751652	0.45226	0.547111	317.776	379.164	305.213	404.928	452.408	334.2	468.839	318.012	456.521
RL4_JR_00248	Rsp272_RL_00065	N	-	Effector probability:0.76	cytosine deaminase	P:cytosine metabolic process; C:nucleus; P:cytidine metabolic process; F:zinc ion binding; C:cytoplasm; F:cytosine deaminase activity; P:pyrimidine-containing compound salvage	G3DSA:3.40.140.10 (GENE3D); IPR002125 (PFAM); PTHR11079 (PANTHER); PTHR11079:SF63 (PANTHER); IPR002125 (PROSITE_PROFILES); IPR016193 (SUPERFAMILY)			RL4_JR_00248	52.4849	-0.850342	0.42766	-1.98836	0.0467718	0.0800575	18.6927	45.7283	34.3365	95.2772	39.0007	23.0483	79.0963	64.5094	72.6752
RL4_JR_00249	Rsp272_RL_00064	N	-		phd finger and bah domain containing	F:binding	IPR001965 (SMART); IPR001025 (SMART); IPR013083 (G3DSA:3.30.40.GENE3D); IPR013083 (G3DSA:3.30.40.GENE3D); PF13832 (PFAM); PF13831 (PFAM); IPR001025 (PFAM); PTHR10629 (PANTHER); PTHR10629:SF35 (PANTHER); IPR001025 (PROSITE_PROFILES); IPR019787 (PROSITE_PROFILES); IPR000949 (PROSITE_PROFILES); IPR011011 (SUPERFAMILY); IPR011011 (SUPERFAMILY); IPR009057 (SUPERFAMILY)			RL4_JR_00249	675.887	0.0351764	0.269847	0.130357	0.896284	0.924754	1000.06	605.9	602.796	809.856	507.009	576.207	749.157	594.933	637.066
RL4_JR_00250	-	N	-		DNA polymerase theta subunit	F:organic cyclic compound binding; F:heterocyclic compound binding; F:hydrolase activity	IPR001650 (SMART); IPR014001 (SMART); IPR027417 (G3DSA:3.40.50.GENE3D); IPR001650 (PFAM); IPR027417 (G3DSA:3.40.50.GENE3D); IPR011545 (PFAM); IPR001650 (PROSITE_PROFILES); IPR014001 (PROSITE_PROFILES); IPR027417 (SUPERFAMILY)			RL4_JR_00250	24.0215	-3.60042	0.884138	-4.07224	4.66e-05	0.000174689	18.6927	0	0	0	0	15.3655	62.287	62.9455	56.9024
RL4_JR_00251	Rsp272_RL_00063	N	-		dead deah box helicase	F:nucleic acid binding; F:ATP binding; F:DNA-directed DNA polymerase activity; P:DNA biosynthetic process; F:helicase activity	G3DSA:1.10.150.20 (GENE3D); SSF158702 (SUPERFAMILY)			RL4_JR_00251	16.3785	-3.45716	0.958564	-3.6066	0.000310232	0.000953219	0	0	7.63033	0	0	11.5241	26.2204	65.4086	36.6232
RL4_JR_00252	Rsp272_RL_00061	N	-		hypothetical protein CSUB01_03061		G3DSA:3.30.710.10 (GENE3D); IPR000210 (PFAM); PTHR26379:SF149 (PANTHER); PTHR26379 (PANTHER); IPR000210 (PROSITE_PROFILES); IPR011333 (SUPERFAMILY)			RL4_JR_00252	153.876	-0.85327	0.404857	-2.10758	0.0350671	0.0623819	93.4636	139.09	225.095	95.2772	54.601	107.559	275.477	201.113	193.208
RL4_JR_00253	Rsp272_RL_00060	N	-		hypothetical protein SPI_00102	F:transcription factor activity, sequence-specific DNA binding; P:regulation of transcription, DNA-templated; F:sequence-specific DNA binding	IPR004827 (PFAM); IPR021833 (PFAM)			RL4_JR_00253	256.149	1.19705	0.456885	2.62002	0.00879246	0.0185487	411.24	459.188	316.659	369.199	101.402	234.324	204.568	79.5615	129.197
RL4_JR_00254	Rsp272_RL_00059	N	-		short-chain dehydrogenase	F:hydrolase activity	IPR002347 (PRINTS); IPR002347 (PRINTS); IPR016040 (G3DSA:3.40.50.GENE3D); IPR002347 (PFAM); PTHR24320 (PANTHER); IPR016040 (SUPERFAMILY)			RL4_JR_00254	1129.58	2.69753	0.638036	4.22786	2.36e-05	9.37e-05	3532.93	3294.34	515.048	619.302	873.615	603.096	240.879	230.592	256.394
RL4_JR_00255	Rsp272_RL_00058	N	-		chaperone dnaj 2	C:nucleus; F:ATP binding; F:heat shock protein binding; P:response to heat; F:metal ion binding; P:negative regulation of cellular response to heat; F:unfolded protein binding; P:microtubule cytoskeleton organization; P:protein folding	IPR001623 (PRINTS); IPR001623 (SMART); IPR002939 (PFAM); G3DSA:2.60.260.20 (GENE3D); IPR001305 (PFAM); IPR001623 (PFAM); G3DSA:2.60.260.20 (GENE3D); IPR001623 (G3DSA:1.10.287.GENE3D); IPR001305 (G3DSA:2.10.230.GENE3D); PTHR24078 (PANTHER); PTHR24078:SF239 (PANTHER); IPR001305 (PROSITE_PROFILES); IPR001623 (PROSITE_PROFILES); IPR012724 (HAMAP); IPR008971 (SUPERFAMILY); IPR001305 (SUPERFAMILY); IPR…	3.A.30.1.1	the endoplasmic reticulum surface retrieval pathway (er-surf).	RL4_JR_00255	3282.6	2.31482	0.41562	5.56955	2.55e-08	1.86e-07	7458.4	4892.93	2189.91	6514.58	3338.46	2454.64	948.829	920.646	824.974
RL4_JR_00256	Rsp272_RL_00057	N	-		tRNA methyltransferase	P:metabolic process	IPR015943 (G3DSA:2.130.10.GENE3D); PTHR16288:SF0 (PANTHER); PTHR16288 (PANTHER); PTHR16288 (PANTHER); PTHR16288:SF0 (PANTHER); IPR028884 (HAMAP); IPR011047 (SUPERFAMILY)			RL4_JR_00256	90.606	-0.549573	0.365133	-1.50513	0.13229	0.195348	140.195	59.0657	53.4123	83.3675	46.8008	96.0344	111.301	119.596	105.681
RL4_JR_00257	Rsp272_RL_00056	N	-		60S acidic ribosomal P0	F:structural constituent of ribosome; P:cytoplasmic translation; C:cytosolic large ribosomal subunit; F:large ribosomal subunit rRNA binding; P:ribosomal large subunit assembly; C:preribosome, large subunit precursor	PF00428 (PFAM); IPR001790 (PFAM); IPR030670 (PIRSF); PTHR21141:SF3 (PANTHER); PTHR21141 (PANTHER); SSF160369 (SUPERFAMILY)			RL4_JR_00257	1711.67	-0.148886	0.269825	-0.551789	0.581093	0.667137	1654.31	1108.91	1560.4	2501.03	1630.23	1478.93	1866.11	1842	1763.12
RL4_JR_00258	Rsp272_RL_00055	N	-		DNA mismatch repair	F:ATP binding; P:mismatch repair; F:mismatched DNA binding	IPR007696 (SMART); IPR000432 (SMART); IPR007696 (PFAM); IPR007695 (PFAM); IPR007860 (G3DSA:3.30.420.GENE3D); IPR016151 (G3DSA:3.40.1170.GENE3D); PIRSF037677 (PIRSF); IPR007860 (PFAM); IPR027417 (G3DSA:3.40.50.GENE3D); G3DSA:1.10.1420.10 (GENE3D); IPR000432 (PFAM); PTHR11361:SF86 (PANTHER); PTHR11361 (PANTHER); PTHR11361:SF86 (PANTHER); PTHR11361 (PANTHER); PTHR11361:SF86 (PANTHER); IPR007860 (SUP…			RL4_JR_00258	173.234	-0.624978	0.414281	-1.50858	0.131405	0.194335	149.542	148.617	171.683	23.8193	171.603	203.593	309.612	172.416	208.219
RL4_JR_00259	Rsp272_RL_00054	N	-		hypothetical protein CMQ_7843		no IPS match			RL4_JR_00259	438.523	-2.03962	0.559339	-3.64649	0.000265849	0.000830948	168.235	161.954	251.801	381.109	296.405	46.0965	867.938	1387.73	385.432
RL4_JR_00260	Rsp272_RL_00052	N	-		glycoside hydrolase family 38	F:alpha-mannosidase activity; F:zinc ion binding; P:mannose metabolic process; F:carbohydrate binding	IPR015341 (SMART); IPR000602 (PFAM); IPR015341 (PFAM); IPR011682 (PFAM); IPR015341 (G3DSA:1.20.1270.GENE3D); IPR027291 (G3DSA:3.20.110.GENE3D); PTHR11607:SF15 (PANTHER); PTHR11607 (PANTHER); PTHR11607 (PANTHER); PTHR11607:SF15 (PANTHER); IPR028995 (SUPERFAMILY); IPR011013 (SUPERFAMILY); IPR011330 (SUPERFAMILY)			RL4_JR_00260	612.513	0.760195	0.335063	2.26882	0.0232796	0.0434194	373.855	899.323	862.228	595.482	733.213	783.641	506.156	277.859	480.862
RL4_JR_00261	Rsp272_RL_00050	Y	-		NAK kinase	F:ATP binding; P:vacuolar protein processing; P:regulation of vacuole fusion, non-autophagic; C:cytoplasm; F:protein serine/threonine kinase activity; P:protein phosphorylation	IPR000719 (SMART); IPR000719 (PFAM); G3DSA:1.10.510.10 (GENE3D); G3DSA:3.30.200.20 (GENE3D); PTHR22967 (PANTHER); IPR000719 (PROSITE_PROFILES); IPR011009 (SUPERFAMILY)	9.B.106.2.2	the pock size-determining protein (psdp) family.	RL4_JR_00261	94.7325	1.86335	0.428835	4.34515	1.39e-05	5.86e-05	168.235	89.5512	110.64	95.2772	54.601	230.483	42.2681	30.6908	30.8473
RL4_JR_00262	-	N	-		alpha- -mannosyltransferase	P:biological_process; F:transferase activity, transferring glycosyl groups; C:membrane; C:integral component of membrane; P:protein glycosylation; F:transferase activity; C:cellular_component; F:molecular_function	IPR022751 (PFAM); IPR029044 (G3DSA:3.90.550.GENE3D); PTHR31646 (PANTHER); IPR029044 (SUPERFAMILY)			RL4_JR_00262	73.514	1.30533	0.738904	1.76658	0.0772992	0.12357	18.6927	89.5512	87.7488	0	78.0014	272.738	47.7352	34.7569	32.4023
RL4_JR_00263	-	N	-		metallo ase	F:hydrolase activity	IPR024080 (G3DSA:1.20.1050.GENE3D); IPR001567 (PFAM); IPR024077 (G3DSA:1.10.1370.GENE3D); IPR024079 (G3DSA:3.40.390.GENE3D); PTHR11804 (PANTHER); PTHR11804:SF40 (PANTHER); SSF55486 (SUPERFAMILY)			RL4_JR_00263	89.4252	-1.04819	0.700558	-1.49623	0.134595	0.198302	0	26.6748	125.901	11.9096	109.202	115.241	120.766	145.244	149.889
RL4_JR_00264	Rsp272_RL_00049	N	-		rhodanese-like domain-containing	F:phosphoprotein phosphatase activity; P:regulation of protein kinase activity; P:mitotic cell cycle process; P:protein dephosphorylation; P:positive regulation of cell cycle; C:intracellular part; P:regulation of G2/M transition of mitotic cell cycle	IPR000751 (PRINTS); IPR001763 (SMART); IPR001763 (G3DSA:3.40.250.GENE3D); IPR001763 (PFAM); PTHR10828:SF17 (PANTHER); PTHR10828 (PANTHER); IPR001763 (PROSITE_PROFILES); IPR001763 (SUPERFAMILY)			RL4_JR_00264	126.237	0.068453	0.32715	0.20924	0.834261	0.878183	121.503	95.2673	190.758	131.006	132.602	99.8758	122.398	98.9925	143.732
RL4_JR_00265	Rsp272_RL_00079	N	-		cwfj domain-containing	F:enzyme activator activity; C:intracellular part	IPR006767 (PFAM); IPR006768 (PFAM); IPR011146 (G3DSA:3.30.428.GENE3D); PTHR12072:SF4 (PANTHER); PTHR12072 (PANTHER)			RL4_JR_00265	168.504	1.16699	0.351017	3.32459	0.000885482	0.00243732	243.005	181.008	183.128	285.832	202.804	149.814	123.894	53.8751	93.1766
RL4_JR_00266	Rsp272_RL_03387	N	-		set domain containing	P:peptidyl-lysine methylation; F:transferase activity; C:intracellular part	G3DSA:3.90.1410.10 (GENE3D); IPR001214 (PFAM); PTHR13271 (PANTHER); PTHR13271:SF25 (PANTHER); IPR001214 (PROSITE_PROFILES); SSF82199 (SUPERFAMILY)			RL4_JR_00266	58.2213	2.88235	0.459959	6.26654	3.69e-10	3.59e-09	56.0782	78.1192	122.085	71.4579	23.4004	138.29	13.899	9.61776	11.0441
RL4_JR_00267										RL4_JR_00267	3.11401	0.972327	1.70542	0.570139	0.568584	0.655084	0	20.9588	0	0	0	0	1.25118	3.75327	2.06283
RL4_JR_00268	Rsp272_RL_03375	N	-		U3 small nucleolar RNA-associated 20	P:maturation of SSU-rRNA from tricistronic rRNA transcript (SSU-rRNA, 5.8S rRNA, LSU-rRNA); P:mycelium development; C:nuclear lumen; C:preribosome; P:endonucleolytic cleavage of tricistronic rRNA transcript (SSU-rRNA, 5.8S rRNA, LSU-rRNA)	IPR011430 (PFAM); IPR011989 (G3DSA:1.25.10.GENE3D); PTHR17695:SF11 (PANTHER); PTHR17695 (PANTHER); IPR016024 (SUPERFAMILY); IPR016024 (SUPERFAMILY)			RL4_JR_00268	180.87	-0.115096	0.435987	-0.26399	0.791787	0.84549	65.4245	181.008	282.322	83.3675	226.204	207.434	264.788	147.746	169.533
RL4_JR_00269	-	N	-		---NA---		no IPS match			RL4_JR_00269	0						0	0	0	0	0	0	0	0	0
RL4_JR_00270	Rsp272_RL_03385	N	-		Hexose transporter	F:substrate-specific transmembrane transporter activity; P:transmembrane transport; C:integral component of membrane; P:carbohydrate transport	IPR003663 (PRINTS); IPR005828 (PFAM); G3DSA:1.20.1250.20 (GENE3D); IPR003663 (TIGRFAM); PTHR23500:SF50 (PANTHER); PTHR23500 (PANTHER); IPR020846 (PROSITE_PROFILES); IPR020846 (SUPERFAMILY)	2.A.1.1.39	the major facilitator superfamily (mfs).	RL4_JR_00270	105.059	-3.35145	0.864835	-3.87525	0.000106514	0.000367722	37.3855	0	34.3365	0	54.601	30.731	64.0821	412.078	312.313
RL4_JR_00271	Rsp272_RL_03384	N	-		cullin family	F:ubiquitin protein ligase activity; F:ubiquitin protein ligase binding; C:cullin-RING ubiquitin ligase complex; F:ligase activity; P:protein ubiquitination involved in ubiquitin-dependent protein catabolic process	IPR019559 (SMART); IPR016158 (SMART); IPR001373 (PFAM); G3DSA:1.20.1310.10 (GENE3D); G3DSA:1.20.1310.10 (GENE3D); IPR019559 (PFAM); G3DSA:4.10.1030.10 (GENE3D); G3DSA:1.20.1310.10 (GENE3D); IPR011991 (G3DSA:1.10.10.GENE3D); G3DSA:1.20.1310.10 (GENE3D); IPR011991 (G3DSA:1.10.10.GENE3D); PTHR11932:SF23 (PANTHER); PTHR11932 (PANTHER); PTHR11932:SF23 (PANTHER); PTHR11932 (PANTHER); PTHR11932 (PANTHER…			RL4_JR_00271	269.094	-0.936073	0.297514	-3.14632	0.0016534	0.00420206	261.698	255.316	148.792	166.735	257.405	149.814	347.746	448.907	385.432
RL4_JR_00272	Rsp272_RL_03383	N	-	Effector probability:0.618	DNL zinc finger domain containing partial	F:binding; P:cellular process	IPR007853 (PFAM); IPR024158 (PANTHER); PTHR20922:SF13 (PANTHER); IPR007853 (PROSITE_PROFILES)			RL4_JR_00272	75.2739	-0.649953	0.45291	-1.43506	0.15127	0.218846	18.6927	91.4566	57.2275	59.5482	93.6016	53.7793	126.913	58.9185	117.328
RL4_JR_00273	Rsp272_RL_03388	Y	-	Effector probability:0.623	clock-controlled pheromone CCG-4	F:pheromone activity; P:response to pheromone; C:extracellular region; F:mating pheromone activity	no IPS match			RL4_JR_00273	0.105718	1.64975	3.34166	0.49369	0.621525		0	0	0	0	0	0	0.326395	0.11729	0.507774
RL4_JR_00274	Rsp272_RL_03389	N	-		mitochondrial FMP32	C:mitochondrion; C:integral component of membrane	IPR024461 (PFAM); PTHR14360 (PANTHER); PTHR14360:SF1 (PANTHER)			RL4_JR_00274	98.5031	-0.0430833	0.59154	-0.0728324	0.941939	0.95781	158.888	154.333	7.63033	83.3675	109.202	72.9862	107.438	84.5268	108.156
RL4_JR_00275	Rsp272_RL_03390	N	-		clathrin heavy chain	C:clathrin coat of trans-Golgi network vesicle; C:clathrin coat of coated pit; F:structural molecule activity; P:intracellular protein transport; P:endocytosis	IPR000547 (SMART); IPR016341 (PIRSF); IPR011990 (G3DSA:1.25.40.GENE3D); IPR015348 (PFAM); IPR022365 (PFAM); IPR016025 (G3DSA:2.130.10.GENE3D); PF13838 (PFAM); IPR000547 (PFAM); PTHR10292 (PANTHER); IPR000547 (PROSITE_PROFILES); IPR000547 (PROSITE_PROFILES); IPR000547 (PROSITE_PROFILES); IPR000547 (PROSITE_PROFILES); IPR000547 (PROSITE_PROFILES); IPR000547 (PROSITE_PROFILES); IPR000547 (PROSITE_PR…			RL4_JR_00275	1972.11	-1.43532	0.31213	-4.59847	4.26e-06	1.99e-05	1420.65	1257.53	1335.31	1143.33	1326.02	1064.06	2063.66	5242.58	2895.9
RL4_JR_00276	Rsp272_RL_03391	N	-		dipeptidyl aminopeptidase b	C:membrane; F:serine-type peptidase activity; C:vacuole	IPR029058 (G3DSA:3.40.50.GENE3D); IPR001375 (PFAM); IPR002469 (PFAM); IPR002469 (G3DSA:2.140.10.GENE3D); PTHR11731:SF125 (PANTHER); PTHR11731 (PANTHER); IPR029058 (SUPERFAMILY); SSF82171 (SUPERFAMILY)	8.A.51.1.1	the dipeptidyl-aminopeptidase-like protein 6 beta subunit of kv4 channels (dpp6) family.	RL4_JR_00276	221.968	0.369037	0.466055	0.791832	0.428459	0.523303	84.1173	243.884	343.365	262.012	179.403	322.676	281.624	88.2801	192.351
RL4_JR_00277	Rsp272_RL_03392	N	-	Effector probability:0.647	upf0145 domain-containing		IPR002765 (PFAM); IPR002765 (G3DSA:3.30.110.GENE3D); PTHR34068 (PANTHER); IPR002765 (SUPERFAMILY)			RL4_JR_00277	26.6649	0.506211	0.729735	0.693692	0.487876	0.580711	0	24.7695	57.2275	47.6386	0	46.0965	33.1563	12.7846	18.3116
RL4_JR_00278										RL4_JR_00278	1.5842	0.728711	1.59785	0.456057	0.648349	0.726439	0	5.71604	0	0	0	3.84138	0.679989	2.3067	1.71374
RL4_JR_00279	Rsp272_RL_03393	N	-		atp synthase subunit alpha	C:proton-transporting ATP synthase complex, catalytic core F(1); F:ATP binding; P:ATP hydrolysis coupled proton transport; F:proton-transporting ATPase activity, rotational mechanism; C:mitochondrial inner membrane; P:ATP synthesis coupled proton transport; F:proton-transporting ATP synthase activity, rotational mechanism	IPR027417 (G3DSA:3.40.50.GENE3D); IPR005294 (TIGRFAM); G3DSA:1.20.150.20 (GENE3D); IPR000793 (PFAM); IPR023366 (G3DSA:2.40.30.GENE3D); IPR000194 (PFAM); IPR004100 (PFAM); IPR005294 (PIRSF); PTHR15184 (PANTHER); IPR005294 (PTHR15184:PANTHER); IPR005294 (HAMAP); IPR004100 (SUPERFAMILY); IPR027417 (SUPERFAMILY); IPR000793 (SUPERFAMILY)	3.A.2.1.3	the h(+)- or na(+)-translocating f-type, v-type and a-type atpase (f-atpase) superfamily.	RL4_JR_00279	3888.32	0.0801645	0.292176	0.274371	0.7838	0.839804	6486.38	3469.63	3029.24	3691.99	3611.46	3480.29	3163.72	3708.31	4353.81
RL4_JR_00280	Rsp272_RL_03394	N	-		carbohydrate kinase	F:nucleotide binding; F:ATP-dependent NAD(P)H-hydrate dehydratase activity; P:nicotinamide nucleotide metabolic process; C:cytosol; P:phosphorylation; F:kinase activity; F:ADP-dependent NAD(P)H-hydrate dehydratase activity	IPR000631 (TIGRFAM); IPR029056 (G3DSA:3.40.1190.GENE3D); IPR000631 (PFAM); PTHR12592 (PANTHER); PTHR12592:SF0 (PANTHER); IPR000631 (HAMAP); IPR000631 (PROSITE_PROFILES); IPR029056 (SUPERFAMILY)			RL4_JR_00280	136.806	0.440211	0.575599	0.764787	0.444398	0.539402	93.4636	85.7405	118.27	95.2772	413.407	96.0344	176.96	58.0975	94.0017
RL4_JR_00281	Rsp272_RL_03395	N	-		hypothetical protein CMQ_8012	P:biological_process; C:cellular_component; F:molecular_function	no IPS match			RL4_JR_00281	391.214	-1.78087	0.410369	-4.33968	1.43e-05	5.98e-05	205.62	379.164	289.953	142.916	93.6016	161.338	789.059	634.968	824.308
RL4_JR_00282	Rsp272_RL_03396	N	-		prohibitin-2	P:mitochondrion inheritance; C:integral component of membrane; P:negative regulation of proteolysis; P:protein folding; P:replicative cell aging; C:mitochondrial inner membrane	IPR000163 (PRINTS); IPR001107 (SMART); IPR001107 (PFAM); IPR000163 (PANTHER); PTHR23222:SF1 (PANTHER); IPR001107 (SUPERFAMILY)	8.A.21.2.3	the stomatin/podocin/band 7/nephrosis.2/spfh (stomatin) family.	RL4_JR_00282	444.319	0.902931	0.263326	3.42895	0.000605911	0.00173775	635.553	382.974	507.417	595.482	483.608	557	352.506	227.268	257.061
RL4_JR_00283	-	N	-		hypothetical protein CMQ_7963		IPR028094 (SMART); IPR028094 (PFAM); PTHR41391 (PANTHER)			RL4_JR_00283	163.196	0.158281	0.306658	0.516147	0.605752	0.689618	205.62	150.522	183.128	154.825	226.204	99.8758	172.527	130.583	145.477
RL4_JR_00284	Rsp272_RL_02656	N	-		adenylate cyclase	P:signal transduction; F:phosphorus-oxygen lyase activity; P:cyclic nucleotide biosynthetic process	IPR001932 (SMART); IPR000159 (SMART); SM00364 (SMART); IPR013716 (SMART); IPR001054 (SMART); IPR003591 (SMART); IPR013716 (PFAM); IPR001932 (PFAM); IPR001054 (G3DSA:3.30.70.GENE3D); IPR032675 (G3DSA:3.80.10.GENE3D); IPR001611 (PFAM); IPR001054 (PFAM); IPR001932 (G3DSA:3.60.40.GENE3D); IPR032675 (G3DSA:3.80.10.GENE3D); PTHR23155 (PANTHER); PTHR23155 (PANTHER); PTHR23155:SF526 (PANTHER); PTHR23155:…	8.A.43.1.12	the neat-domain containing methaemoglobin heme sequestration (n-mhs) family.	RL4_JR_00284	498.089	0.519288	0.254704	2.03879	0.0414706	0.0721841	598.167	447.756	629.503	643.121	421.207	587.731	469.355	310.27	375.689
RL4_JR_00285	Rsp272_RL_02655	N	-		GTP1 OBG domain-containing		IPR022024 (PFAM); PTHR34693:SF3 (PANTHER); PTHR34693 (PANTHER)			RL4_JR_00285	78.9866	-0.997561	0.434654	-2.29507	0.0217293	0.0408004	46.7318	83.8352	57.2275	0	85.8015	69.1448	114.374	154.431	99.3333
RL4_JR_00286	Rsp272_RL_02654	N	-		autophagy-related 22	C:integral component of fungal-type vacuolar membrane; F:transporter activity; P:amino acid transmembrane export from vacuole	IPR024671 (PFAM); G3DSA:1.20.1250.20 (GENE3D); PTHR11360 (PANTHER); PTHR11360:SF136 (PANTHER); PTHR11360:SF136 (PANTHER); IPR020846 (SUPERFAMILY)	9.A.15.1.1	the autophagy-related phagophore-formation transporter (apt) family.	RL4_JR_00286	268.68	0.905581	0.404592	2.23826	0.0252044	0.0466181	261.698	262.938	438.744	297.741	405.607	242.007	259.946	77.9977	171.437
RL4_JR_00287	Rsp272_RL_11138	N	-		bah domain-containing	F:chromatin binding	IPR013083 (G3DSA:3.30.40.GENE3D); IPR001025 (PROSITE_PROFILES); IPR011011 (SUPERFAMILY)			RL4_JR_00287	540.488	0.657593	0.196076	3.35376	0.000797215	0.00221869	607.514	586.846	564.645	714.579	631.811	595.414	442.863	350.423	370.294
RL4_JR_00288	Rsp272_RL_02652	Y	-		alpha-1,6-mannosyltransferase subunit	F:mannosyltransferase activity; P:protein glycosylation	IPR005599 (PFAM); IPR005599 (PANTHER); PTHR22760:SF1 (PANTHER)			RL4_JR_00288	17.3648	0.874778	0.600315	1.4572	0.145062	0.211486	18.6927	40.0123	22.891	23.8193	7.80014	7.68276	11.6686	12.8628	10.8537
RL4_JR_00289	-	N	-		hypothetical protein BBAD15_g5720		no IPS match			RL4_JR_00289	0						0	0	0	0	0	0	0	0	0
RL4_JR_00290	Rsp272_RL_02650	N	-		transport YOS1	C:endoplasmic reticulum membrane; P:ER to Golgi vesicle-mediated transport; C:integral component of Golgi membrane; C:ER to Golgi transport vesicle	IPR013880 (PFAM); IPR013880 (PANTHER)			RL4_JR_00290	384.634	-0.781838	0.406764	-1.92209	0.0545943	0.0916625	317.776	464.904	194.574	285.832	413.407	184.386	341.518	801.167	458.139
RL4_JR_00291	Rsp272_RL_02649	N	-		ubiquitin carboxyl-terminal hydrolase	P:localization; C:cytoplasm; P:proteolysis; P:cellular protein metabolic process; F:hydrolase activity	G3DSA:2.20.210.10 (GENE3D); IPR001394 (PFAM); PTHR24006 (PANTHER); PTHR24006:SF469 (PANTHER); IPR003903 (PROSITE_PROFILES); IPR028889 (PROSITE_PROFILES); SSF54001 (SUPERFAMILY)	3.A.31.1.1	the endosomal sorting complexes required for transport iii (escrt-iii) family.	RL4_JR_00291	290.044	-1.28215	0.352775	-3.63446	0.00027856	0.000865421	186.927	221.02	301.398	178.645	163.803	119.083	334.99	612.057	492.478
RL4_JR_00292	Rsp272_RL_02648	N	-		mitochondrial phosphate carrier 2	F:inorganic phosphate transmembrane transporter activity; P:transmembrane transport; P:phosphate ion transport; C:mitochondrion; C:integral component of membrane	IPR018108 (PFAM); IPR023395 (G3DSA:1.50.40.GENE3D); PTHR24089:SF50 (PANTHER); PTHR24089 (PANTHER); IPR018108 (PROSITE_PROFILES); IPR018108 (PROSITE_PROFILES); IPR018108 (PROSITE_PROFILES); IPR023395 (SUPERFAMILY)	2.A.29.4.6	the mitochondrial carrier (mc) family.	RL4_JR_00292	1233.72	-0.243649	0.24887	-0.979022	0.327569	0.41892	1654.31	927.903	1014.83	1095.69	1193.42	1102.48	1419.54	1144.75	1550.52
RL4_JR_00293	Rsp272_RL_02647	N	-		cystathionine beta-synthase		G3DSA:3.10.580.10 (GENE3D); PTHR42115 (PANTHER); IPR000644 (PROSITE_PROFILES); IPR000644 (PROSITE_PROFILES); SSF54631 (SUPERFAMILY)			RL4_JR_00293	217.585	0.07608	0.337745	0.225259	0.821778	0.868691	271.045	228.641	202.204	71.4579	327.606	222.8	234.433	199.314	200.761
RL4_JR_00294	Rsp272_RL_02646	N	-	Effector probability:0.651	hypothetical protein CMQ_7798		IPR012674 (G3DSA:2.40.128.GENE3D); PTHR38115 (PANTHER); PTHR38115:SF1 (PANTHER); IPR011038 (SUPERFAMILY)			RL4_JR_00294	0						0	0	0	0	0	0	0	0	0
RL4_JR_00295	Rsp272_RL_02645	N	-		NAD dependent epimerase dehydratase family	F:coenzyme binding; F:catalytic activity	IPR001509 (PFAM); IPR016040 (G3DSA:3.40.50.GENE3D); PTHR10366 (PANTHER); PTHR10366:SF3 (PANTHER); IPR016040 (SUPERFAMILY)			RL4_JR_00295	366.965	-1.22758	0.336242	-3.65089	0.000261335	0.000818147	271.045	251.506	202.204	250.103	358.806	195.91	400.296	861.454	511.36
RL4_JR_00296	Rsp272_RL_02644	N	-		f-actin capping beta subunit	F:actin filament binding; F:ATP binding; P:barbed-end actin filament capping; C:cytoplasm; F:helicase activity; C:F-actin capping protein complex; P:actin cytoskeleton organization	IPR001698 (PRINTS); IPR001698 (PFAM); IPR001698 (PANTHER); SSF90096 (SUPERFAMILY)			RL4_JR_00296	593.36	0.930839	0.384529	2.42072	0.0154896	0.0303187	570.128	832.636	564.645	655.031	803.414	802.848	565.071	156.973	389.495
RL4_JR_00297	Rsp272_RL_02643	N	-		chromodomain-helicase-dna-binding 3	F:DNA binding; F:ATP binding; P:barbed-end actin filament capping; F:actin binding; C:cytoplasm; F:helicase activity; P:chromatin silencing; C:F-actin capping protein complex; P:actin cytoskeleton organization	IPR001650 (SMART); IPR014001 (SMART); IPR027417 (G3DSA:3.40.50.GENE3D); IPR001650 (PFAM); IPR000330 (PFAM); IPR027417 (G3DSA:3.40.50.GENE3D); PTHR10799:SF635 (PANTHER); PTHR10799 (PANTHER); PTHR10799:SF635 (PANTHER); PTHR10799:SF635 (PANTHER); PTHR10799 (PANTHER); PTHR10799 (PANTHER); IPR001650 (PROSITE_PROFILES); IPR014001 (PROSITE_PROFILES); IPR027417 (SUPERFAMILY); IPR027417 (SUPERFAMILY)			RL4_JR_00297	153.293	-1.13379	0.284515	-3.985	6.75e-05	0.000243636	112.156	95.2673	118.27	71.4579	148.203	111.4	204.813	255.262	262.805
RL4_JR_00298	Rsp272_RL_02642	N	-	Effector probability:0.652	vacuolar atpase assembly integral membrane vma21	C:endoplasmic reticulum membrane; P:vacuolar proton-transporting V-type ATPase complex assembly; C:integral component of membrane; C:COPII vesicle coat; C:endoplasmic reticulum-Golgi intermediate compartment membrane	IPR019013 (PFAM); IPR019013 (PANTHER)			RL4_JR_00298	73.0194	-3.4429	0.689524	-4.99316	5.94e-07	3.35e-06	0	3.81069	30.5213	0	46.8008	19.2069	109.261	266.521	181.053
RL4_JR_00299	Rsp272_RL_02641	N	-		DUF2406 domain		IPR018809 (PFAM); PTHR28186 (PANTHER)			RL4_JR_00299	983.099	-0.600846	0.269045	-2.23325	0.0255322	0.0471442	915.944	666.871	564.645	905.133	1045.22	948.82	1041.77	1447.43	1312.06
RL4_JR_00300	Rsp272_RL_03400	N	-		60S ribosomal l33	F:structural constituent of ribosome; P:cytoplasmic translation; P:ribosomal large subunit biogenesis; C:cytosolic large ribosomal subunit	IPR001780 (PFAM); IPR001780 (PANTHER); IPR001780 (PRODOM); IPR009000 (SUPERFAMILY)			RL4_JR_00300	783.797	-2.14003	0.330795	-6.46936	9.84e-11	1.04e-09	373.855	261.032	434.929	333.47	405.607	395.662	985.929	2367.69	1496
RL4_JR_00301	Rsp272_RL_03399	N	-		glucose-6-phosphate 1-dehydrogenase	F:NADP binding; P:pentose-phosphate shunt, oxidative branch; C:cytoplasm; C:mediator complex; P:NADPH regeneration; P:response to hydrogen peroxide; P:glucose metabolic process; F:RNA polymerase II transcription cofactor activity; F:glucose-6-phosphate dehydrogenase activity; P:regulation of transcription from RNA polymerase II promoter	IPR001282 (PRINTS); IPR001282 (TIGRFAM); IPR022675 (PFAM); G3DSA:3.30.360.10 (GENE3D); IPR001282 (PIRSF); IPR022674 (PFAM); IPR016040 (G3DSA:3.40.50.GENE3D); IPR001282 (PANTHER); IPR016040 (SUPERFAMILY); SSF55347 (SUPERFAMILY)			RL4_JR_00301	1365.98	-2.22086	0.355124	-6.25375	4.01e-10	3.88e-09	672.938	651.628	534.123	404.928	811.214	610.779	1654.09	4485	2469.15
RL4_JR_00302	Rsp272_RL_03398	N	-		mediator of RNA polymerase II transcription subunit 14	C:nucleus; P:mycelium development; P:regulation of transcription from RNA polymerase II promoter	IPR013947 (PFAM); PTHR12809 (PANTHER)			RL4_JR_00302	310.812	0.161896	0.321612	0.503388	0.614692	0.697197	532.743	299.139	286.138	262.012	241.804	314.993	335.343	200.292	324.849
RL4_JR_00303	-	N	-		---NA---		no IPS match			RL4_JR_00303	1.58354	-2.25685	1.96776	-1.14692	0.251416	0.336484	0	0	0	0	0	0	2.50236	7.62383	4.12567
RL4_JR_00304	Rsp272_RL_02657	N	-		dynactin subunit	P:single-organism cellular process	PF04912 (PFAM); PTHR15346 (PANTHER); PTHR15346 (PANTHER); IPR028133 (PTHR15346:PANTHER); IPR028133 (PTHR15346:PANTHER)			RL4_JR_00304	15.7131	-2.84026	0.95593	-2.9712	0.00296635	0.00703079	0	0	15.2607	0	0	11.5241	28.8587	56.26	29.5144
RL4_JR_00305	Rsp272_RL_02658	N	-		40S ribosomal S28	F:structural constituent of ribosome; C:ribosome; P:translation	IPR000289 (PFAM); G3DSA:2.40.50.140 (GENE3D); IPR000289 (PANTHER); IPR000289 (PRODOM); IPR000289 (HAMAP); IPR012340 (SUPERFAMILY)			RL4_JR_00305	535.602	-1.66679	0.272877	-6.1082	1.01e-09	9.22e-09	429.933	257.222	255.616	357.289	273.005	311.152	780.491	1197.76	957.948
RL4_JR_00306	Rsp272_RL_02659	N	-		molybdopterin synthase sulfur carrier subunit	F:nucleotide binding; F:structural constituent of ribosome; C:cytosol; C:ribosome; F:molybdopterin synthase activity; P:Mo-molybdopterin cofactor biosynthetic process; C:molybdopterin synthase complex; P:translation	IPR003749 (PFAM); IPR012675 (G3DSA:3.10.20.GENE3D); PTHR33359:SF1 (PANTHER); PTHR33359 (PANTHER); IPR016155 (SUPERFAMILY)			RL4_JR_00306	63.8186	0.506737	0.557007	0.909749	0.362955	0.456061	130.849	36.2016	30.5213	142.916	39.0007	53.7793	69.0597	30.3389	41.701
RL4_JR_00307	Rsp272_RL_02663	N	-		conserved oligomeric golgi complex component 4	F:nucleotide binding; C:intracellular membrane-bounded organelle; P:autophagy; C:membrane; P:calcium ion transport; P:intra-Golgi vesicle-mediated transport; F:hydrolase activity	IPR013167 (SMART); IPR013167 (PFAM); PTHR24016:SF0 (PANTHER); PTHR24016 (PANTHER)			RL4_JR_00307	57.1334	-0.650082	0.50609	-1.28452	0.198961	0.27647	37.3855	74.3085	72.4882	23.8193	15.6003	53.7793	92.5057	45.2347	99.0794
RL4_JR_00308	-	N	-		---NA---		no IPS match			RL4_JR_00308	5.5119	-2.80164	1.32214	-2.11903	0.034088	0.0608395	0	5.71604	0	0	0	0	9.62864	23.0279	11.2345
RL4_JR_00309	Rsp272_RL_02664	N	-		calcium-transporting p-type atpase	F:ATP binding; F:metal ion binding; C:integral component of membrane; P:calcium ion transmembrane transport; F:calcium-transporting ATPase activity	PR00121 (PRINTS); PR00119 (PRINTS); IPR004014 (SMART); IPR006068 (PFAM); IPR008250 (PFAM); IPR023298 (G3DSA:1.20.1110.GENE3D); PF00702 (PFAM); IPR004014 (PFAM); IPR001757 (TIGRFAM); IPR023298 (G3DSA:1.20.1110.GENE3D); IPR006413 (PTHR24093:PANTHER); PTHR24093 (PANTHER); SSF81653 (SUPERFAMILY); SSF81665 (SUPERFAMILY); IPR023214 (SUPERFAMILY); IPR023299 (SUPERFAMILY)	3.A.3.2.6	the p-type atpase (p-atpase) superfamily.	RL4_JR_00309	492.988	0.0228034	0.252518	0.0903042	0.928045	0.948291	542.089	512.538	331.92	678.85	444.608	476.331	508.332	453.872	488.352
RL4_JR_00310	Rsp272_RL_02665	N	-		double-strand-break repair rad21	P:mitotic chromosome condensation; C:nuclear rDNA heterochromatin; C:nuclear mitotic cohesin complex; P:establishment of mitotic sister chromatid cohesion; P:protein acetylation; F:chromatin binding; P:DNA unwinding involved in DNA replication; C:chromosome, centromeric outer repeat region; P:replication-born double-strand break repair via sister chromatid exchange; C:mitochondrion; P:apoptotic p…	IPR006909 (PFAM); IPR006910 (PFAM); IPR023093 (G3DSA:1.10.10.GENE3D); PTHR12585:SF29 (PANTHER); PTHR12585 (PANTHER); IPR011991 (SUPERFAMILY)			RL4_JR_00310	507.804	-1.05309	0.251028	-4.19511	2.73e-05	0.00010696	355.162	329.625	484.526	357.289	405.607	311.152	625.78	891.167	809.932
RL4_JR_00311	Rsp272_RL_02666	N	-		tubulin-specific chaperone	P:tubulin complex assembly; F:beta-tubulin binding; P:post-chaperonin tubulin folding pathway	IPR004226 (PFAM); G3DSA:1.20.58.90 (GENE3D); IPR004226 (PRODOM); IPR004226 (SUPERFAMILY)			RL4_JR_00311	122.665	0.140481	0.341355	0.411539	0.680678	0.755219	84.1173	192.44	118.27	95.2772	124.802	134.448	90.4113	134.453	129.768
RL4_JR_00312	Rsp272_RL_02667	N	-		tho complex subunit 7	P:RNA metabolic process; P:gene expression; C:THO complex	IPR008501 (PFAM); PTHR23405 (PANTHER); PTHR23405:SF5 (PANTHER)			RL4_JR_00312	79.1873	1.2802	0.386684	3.31073	0.00093053	0.00255055	177.581	72.4031	76.3033	119.096	85.8015	65.3034	43.3833	43.5536	29.2605
RL4_JR_00313	Rsp272_RL_02668	N	-		rna polymerase ii transcription factor siii subunit a	C:nucleus; C:integral component of membrane; P:regulation of transcription, DNA-templated; F:molecular_function	IPR010684 (PFAM); PTHR15141 (PANTHER); PTHR15141:SF53 (PANTHER)			RL4_JR_00313	145.247	0.726924	0.328201	2.21488	0.0267685	0.04913	158.888	106.699	144.976	285.832	156.003	161.338	105.589	80.8517	107.045
RL4_JR_00314	-	N	-		nedd8	P:protein neddylation; F:protein tag	IPR019956 (PRINTS); IPR000626 (SMART); IPR000626 (PFAM); G3DSA:3.10.20.90 (GENE3D); PTHR10666 (PANTHER); IPR000626 (PROSITE_PROFILES); IPR029071 (SUPERFAMILY)	3.A.16.1.3	the endoplasmic reticular retrotranslocon (er-rt) family.	RL4_JR_00314	476.384	-0.817533	0.336355	-2.43057	0.0150752	0.029656	299.084	434.419	438.744	190.554	553.81	349.565	486.328	805.507	729.449
RL4_JR_00315	Rsp272_RL_02669	N	-		NF-X1 type zinc finger	P:ascospore formation; P:hyphal growth; F:organic cyclic compound binding; F:heterocyclic compound binding; P:mycelium development	IPR000967 (SMART); IPR001374 (SMART); IPR001374 (PFAM); IPR000967 (PFAM); IPR001374 (G3DSA:3.30.1370.GENE3D); PTHR12360 (PANTHER); PTHR12360 (PANTHER); PTHR12360:SF1 (PANTHER); IPR001374 (PROSITE_PROFILES); IPR001841 (PROSITE_PROFILES); IPR001374 (SUPERFAMILY); SSF57850 (SUPERFAMILY)			RL4_JR_00315	120.391	-0.647603	0.306061	-2.11593	0.0343512	0.0612532	102.81	135.28	80.1185	71.4579	101.402	107.559	155.853	143.954	185.084
RL4_JR_00316	Rsp272_RL_02670	N	-		rna recognition domain-containing	F:nucleic acid binding; C:nucleus; P:mRNA 3'-end processing	IPR000504 (SMART); IPR000504 (PFAM); IPR012677 (G3DSA:3.30.70.GENE3D); IPR025742 (PFAM); IPR026896 (PFAM); PTHR23139:SF8 (PANTHER); PTHR23139 (PANTHER); IPR000504 (PROSITE_PROFILES); IPR012677 (SUPERFAMILY)	3.A.18.1.1	the nuclear mrna exporter (mrna-e) family.	RL4_JR_00316	97.4167	-0.297808	0.430383	-0.69196	0.488962	0.581674	158.888	74.3085	122.085	71.4579	78.0014	42.2552	81.2451	151.968	96.5406
RL4_JR_00317	Rsp272_RL_02671	N	-		Mg2+ transporter	C:cytoplasm; P:magnesium ion transport; C:integral component of membrane; F:magnesium ion transmembrane transporter activity; P:magnesium ion transmembrane transport	G3DSA:1.20.58.340 (GENE3D); G3DSA:3.30.460.20 (GENE3D); IPR002523 (PFAM); G3DSA:1.20.58.340 (GENE3D); PTHR21535:SF51 (PANTHER); PTHR21535 (PANTHER); PTHR21535:SF51 (PANTHER); SSF144083 (SUPERFAMILY); SSF143865 (SUPERFAMILY)	1.A.35.2.3	the cora metal ion transporter (mit) family.	RL4_JR_00317	370.971	0.87093	0.215898	4.03399	5.48e-05	0.000202092	383.201	487.768	442.559	452.567	366.606	484.014	266.256	209.91	245.858
RL4_JR_00318	Rsp272_RL_02672	N	-	Effector probability:0.693	hypothetical protein CMQ_153	F:RNA polymerase I regulatory region DNA binding; C:RNA polymerase I core factor complex; P:transcription of nuclear large rRNA transcript from RNA polymerase I promoter; F:RNA polymerase I transcription factor binding	IPR011250 (G3DSA:2.40.160.GENE3D); IPR020915 (PFAM); PTHR28221 (PANTHER)			RL4_JR_00318	594.259	2.26253	0.327043	6.91816	4.58e-12	5.72e-11	691.631	682.114	778.294	964.681	678.612	1048.7	236.065	96.4513	171.786
RL4_JR_00319	Rsp272_RL_02673	N	-		Mob1 partial	P:phosphorylation; F:kinase activity	IPR005301 (SMART); IPR005301 (PFAM); IPR005301 (G3DSA:1.20.140.GENE3D); PTHR22599:SF20 (PANTHER); PTHR22599:SF20 (PANTHER); IPR005301 (PANTHER); IPR005301 (PANTHER); IPR005301 (SUPERFAMILY)			RL4_JR_00319	387.558	-0.647174	0.246823	-2.62202	0.00874111	0.0184623	420.586	390.596	301.398	250.103	241.804	341.883	484.451	523.308	533.893
RL4_JR_00320	Rsp272_RL_02676	N	-		lipid acyl hydrolase	P:cellular macromolecule metabolic process; C:membrane; P:primary metabolic process; F:hydrolase activity	IPR007149 (PFAM); IPR002641 (PFAM); IPR021771 (PFAM); PTHR14226 (PANTHER); PTHR14226:SF33 (PANTHER); IPR016035 (SUPERFAMILY)			RL4_JR_00320	243.415	1.01135	0.311012	3.25179	0.00114679	0.00305342	214.966	285.802	377.702	321.56	249.604	303.469	197.414	98.9925	141.225
RL4_JR_00321	Rsp272_RL_02677	N	-		---NA---		no IPS match			RL4_JR_00321	0						0	0	0	0	0	0	0	0	0
RL4_JR_00322	-	N	-		---NA---		no IPS match			RL4_JR_00322	44.6817	-5.62296	0.865638	-6.49574	8.26e-11	8.84e-10	0	0	0	23.8193	0	3.84138	102.134	141.842	130.498
RL4_JR_00323	Rsp272_RL_02682	N	-		---NA---		no IPS match			RL4_JR_00323	0.354978	-0.0968502	3.31973	-0.0291742	0.976726	0.98387	0	0	0	0	0	0	0.788787	1.48567	0.920341
RL4_JR_00324	Rsp272_RL_02683	N	-		ribosome biogenesis ERB1	P:maturation of LSU-rRNA from tricistronic rRNA transcript (SSU-rRNA, 5.8S rRNA, LSU-rRNA); F:ribonucleoprotein complex binding; C:PeBoW complex; P:maturation of 5.8S rRNA from tricistronic rRNA transcript (SSU-rRNA, 5.8S rRNA, LSU-rRNA); C:nucleoplasm; C:preribosome, large subunit precursor	IPR012953 (SMART); IPR001680 (SMART); IPR015943 (G3DSA:2.130.10.GENE3D); IPR012953 (PFAM); IPR001680 (PFAM); PTHR17605 (PANTHER); IPR028598 (HAMAP); IPR017986 (PROSITE_PROFILES); IPR001680 (PROSITE_PROFILES); IPR017986 (SUPERFAMILY)	8.A.92.1.2	The G-Protein αβγ Complex (GPC) Family	RL4_JR_00324	115.824	0.78418	0.432678	1.81239	0.0699264	0.113172	168.235	102.889	99.1943	142.916	171.603	126.765	125.444	36.2816	69.089
RL4_JR_00325	Rsp272_RL_02684	N	-		fungal transcriptional regulatory	C:nucleus; F:zinc ion binding; C:membrane; C:integral component of membrane; P:regulation of transcription, DNA-templated; F:RNA polymerase II transcription factor activity, sequence-specific DNA binding; P:regulation of transcription from RNA polymerase II promoter	IPR001138 (SMART); IPR001138 (G3DSA:4.10.240.GENE3D); IPR001138 (PFAM); IPR001138 (PROSITE_PROFILES); IPR001138 (SUPERFAMILY)			RL4_JR_00325	136.589	1.20589	0.366361	3.29154	0.00099642	0.00269847	121.503	158.144	251.801	107.187	187.203	180.545	104.065	50.2391	68.613
RL4_JR_00326	Rsp272_RL_02685	N	-		pH-response regulator palc	C:membrane; C:cell part	IPR004328 (SMART); IPR004328 (G3DSA:1.25.40.GENE3D); PTHR40463 (PANTHER); IPR004328 (PROSITE_PROFILES)			RL4_JR_00326	187.047	3.22159	0.561062	5.74195	9.36e-09	7.23e-08	345.815	335.341	194.574	262.012	195.003	265.055	57.6902	5.94268	21.993
RL4_JR_00327	Rsp272_RL_02687	N	-		alpha-1,3-glucosyltransferase	C:endoplasmic reticulum membrane; F:transferase activity, transferring hexosyl groups; C:integral component of membrane; P:single-organism cellular process; P:carbohydrate derivative biosynthetic process; P:primary metabolic process; P:cellular metabolic process; P:single-organism metabolic process	IPR004856 (PFAM); IPR004856 (PANTHER); PTHR12413:SF1 (PANTHER); PTHR12413:SF1 (PANTHER); IPR004856 (PANTHER)			RL4_JR_00327	60.268	2.44394	0.51105	4.78218	1.73e-06	8.88e-06	130.849	106.699	106.825	11.9096	46.8008	92.1931	20.6717	8.40576	18.0577
RL4_JR_00328	Rsp272_RL_02686	N	-		---NA---		no IPS match			RL4_JR_00328	0						0	0	0	0	0	0	0	0	0
RL4_JR_00329	Rsp272_RL_02688	Y	-		extracellular serine-rich	C:membrane	IPR008972 (G3DSA:2.60.40.GENE3D); PTHR34883 (PANTHER); PTHR34883:SF3 (PANTHER); IPR008972 (SUPERFAMILY)			RL4_JR_00329	6.28611	0.606927	1.18737	0.511153	0.609244	0.692948	0	24.7695	15.2607	0	0	0	4.18873	6.29455	6.06155
RL4_JR_00330	Rsp272_RL_02689	N	-		copii-coated vesicle 4 erv29	C:endoplasmic reticulum membrane; F:transferase activity, transferring hexosyl groups; C:integral component of membrane	IPR002995 (PFAM); PTHR23427 (PANTHER); PTHR23427:SF1 (PANTHER)	9.B.214.1.3	The ER to Golgi Transport Factor (ER/G-TF) Family	RL4_JR_00330	373.536	0.0459903	0.362629	0.126825	0.899079	0.927174	542.089	552.55	274.692	333.47	327.606	234.324	274.389	483.038	339.669
RL4_JR_00331	Rsp272_RL_02691	N	-		ibr domain-containing	F:ubiquitin-protein transferase activity; F:metal ion binding; P:protein ubiquitination	IPR002867 (PFAM); IPR031127 (PANTHER); SSF57850 (SUPERFAMILY)			RL4_JR_00331	240.229	-2.14198	0.748864	-2.8603	0.00423238	0.00965018	9.34636	19.0535	91.564	214.374	85.8015	257.372	523.999	731.575	228.974
RL4_JR_00332	Rsp272_RL_02692	N	-		fumarylacetoacetate hydrolase	P:metabolic process; F:hydrolase activity	IPR011234 (PFAM); IPR011234 (G3DSA:3.90.850.GENE3D); PTHR11820 (PANTHER); PTHR11820:SF6 (PANTHER); IPR011234 (SUPERFAMILY)			RL4_JR_00332	387.068	0.0264367	0.279137	0.0947087	0.924546	0.945928	411.24	362.016	396.777	214.374	460.208	484.014	312.224	395.853	446.905
RL4_JR_00333	Rsp272_RL_02693	N	-		Complex 1 LYR		IPR008011 (PFAM); PTHR13166:SF16 (PANTHER); PTHR13166 (PANTHER)			RL4_JR_00333	37.4375	-0.866217	0.672525	-1.28801	0.197744	0.275035	0	28.5802	15.2607	107.187	23.4004	11.5241	39.3305	62.2418	49.4128
RL4_JR_00334	Rsp272_RL_05107	N	-		hexose transporter	C:integral component of plasma membrane; P:proton transport; F:sugar:proton symporter activity; P:glucose import; F:glucose transmembrane transporter activity; P:glucose transmembrane transport	IPR005828 (PFAM); G3DSA:1.20.1250.20 (GENE3D); PTHR23500:SF102 (PANTHER); PTHR23500 (PANTHER); IPR020846 (PROSITE_PROFILES); IPR020846 (SUPERFAMILY)	2.A.1.1.83	the major facilitator superfamily (mfs).	RL4_JR_00334	141.262	1.83825	0.719255	2.55577	0.0105953	0.0218683	112.156	537.307	202.204	23.8193	163.803	72.9862	24.3164	91.7597	43.0021
RL4_JR_00335	-	N	-		ferric reductase like transmembrane component	F:oxidoreductase activity; C:membrane; F:superoxide-generating NADPH oxidase activity; C:integral component of membrane; P:oxidation-reduction process; P:superoxide anion generation	IPR000778 (PRINTS); G3DSA:3.40.50.80 (GENE3D); IPR013112 (PFAM); IPR013130 (PFAM); IPR013121 (PFAM); PTHR11972 (PANTHER); IPR029648 (PTHR11972:PANTHER); IPR017927 (PROSITE_PROFILES); SSF52343 (SUPERFAMILY)	5.B.1.5.4	the phagocyte (gp91(phox)) nadph oxidase family.	RL4_JR_00335	308.617	1.34233	0.195404	6.86951	6.44e-12	7.9e-11	420.586	379.164	408.223	404.928	327.606	380.296	154.167	145.361	157.22
RL4_JR_00336	Rsp272_RL_02694	N	-		like family	C:membrane	IPR006976 (PFAM); PTHR28008:SF1 (PANTHER); PTHR28008 (PANTHER)	2.A.128.1.18	the multidrug resistance exporter vanz (vanz) family	RL4_JR_00336	81.2306	-1.0764	0.52704	-2.04235	0.0411165	0.0716187	65.4245	53.3497	30.5213	0	93.6016	107.559	96.912	173.393	110.314
RL4_JR_00337	Rsp272_RL_02695	N	-		transcriptional activator SPT7		IPR001487 (PRINTS); IPR001487 (SMART); IPR006565 (PFAM); IPR001487 (PFAM); IPR001487 (G3DSA:1.20.920.GENE3D); PTHR22880 (PANTHER); PTHR22880 (PANTHER); PTHR22880:SF168 (PANTHER); PTHR22880:SF168 (PANTHER); PTHR22880 (PANTHER); IPR001487 (PROSITE_PROFILES); IPR001487 (SUPERFAMILY)			RL4_JR_00337	160.828	0.31482	0.289749	1.08653	0.277246	0.364431	130.849	152.428	240.356	214.374	132.602	161.338	157.431	122.724	135.354
RL4_JR_00338	Rsp272_RL_02696	N	-		serine hydroxymethyltransferase	F:pyridoxal phosphate binding; C:cytoplasm; P:L-serine metabolic process; F:glycine hydroxymethyltransferase activity; P:tetrahydrofolate interconversion; F:methyltransferase activity; P:glycine metabolic process; P:methylation	IPR015422 (G3DSA:3.90.1150.GENE3D); IPR001085 (PIRSF); IPR001085 (PFAM); IPR015421 (G3DSA:3.40.640.GENE3D); PTHR11680:SF5 (PANTHER); IPR001085 (PANTHER); IPR001085 (HAMAP); IPR015424 (SUPERFAMILY)			RL4_JR_00338	647.326	-0.838624	0.281813	-2.97582	0.00292206	0.00693927	738.363	470.62	442.559	333.47	670.812	426.393	862.634	900.824	980.258
RL4_JR_00339	Rsp272_RL_02697	Y	-		vacuolar protease a	F:aspartic-type endopeptidase activity; P:cellular response to starvation; P:proteolysis involved in cellular protein catabolic process; P:lysosomal microautophagy	IPR001461 (PRINTS); IPR033121 (PFAM); IPR021109 (G3DSA:2.40.70.GENE3D); IPR021109 (G3DSA:2.40.70.GENE3D); PTHR13683:SF307 (PANTHER); IPR001461 (PANTHER); IPR033121 (PROSITE_PROFILES); IPR021109 (SUPERFAMILY)	8.A.32.1.4	The β-Amyloid Cleaving Enzyme (BACE1) Family	RL4_JR_00339	2903.65	-1.2953	0.309188	-4.18937	2.8e-05	0.000109528	1747.77	1855.81	1785.5	1536.34	2870.45	1936.05	3136.84	6670.58	4593.48
RL4_JR_00340	Rsp272_RL_02698	N	-		hypothetical protein CMQ_1935		no IPS match			RL4_JR_00340	265.09	-0.0479175	0.321374	-0.149102	0.881473	0.914588	168.235	339.151	347.18	297.741	234.004	180.545	308.28	215.148	295.525
RL4_JR_00341	Rsp272_RL_02700	N	-		DUF155 domain containing	C:mitochondrial inner membrane	IPR003734 (PFAM); PTHR16255:SF1 (PANTHER); PTHR16255 (PANTHER); PTHR16255 (PANTHER); PTHR16255:SF1 (PANTHER)			RL4_JR_00341	80.407	0.687139	0.401184	1.71278	0.0867539	0.136278	74.7709	108.605	122.085	47.6386	85.8015	107.559	86.2226	52.8977	38.0831
RL4_JR_00342	Rsp272_RL_02701	N	-		tubulin-specific chaperone c	F:tubulin binding; P:tubulin complex assembly; C:cytoplasm; P:post-chaperonin tubulin folding pathway	IPR006599 (SMART); IPR031925 (PFAM); IPR012945 (PFAM); IPR027684 (PANTHER); IPR017901 (PROSITE_PROFILES)			RL4_JR_00342	335.203	-0.753122	0.379732	-1.9833	0.0473339	0.0808074	130.849	198.156	305.213	393.018	335.406	280.421	385.934	666.088	321.738
RL4_JR_00343	Rsp272_RL_02702	N	-		Mediator subunit Med9	F:hydrolase activity	IPR011425 (PFAM)			RL4_JR_00343	51.6683	0.282549	0.475462	0.594262	0.552337	0.640517	9.34636	72.4031	34.3365	47.6386	93.6016	69.1448	59.8934	43.2017	35.449
RL4_JR_00344	Rsp272_RL_02703	N	-		2,3-bisphosphoglycerate-independent phosphoglycerate mutase	C:cytoplasm; F:phosphoglycerate mutase activity; F:manganese ion binding; P:glucose catabolic process	IPR011258 (G3DSA:3.40.1450.GENE3D); IPR006124 (PFAM); IPR005995 (PIRSF); IPR017849 (G3DSA:3.40.720.GENE3D); IPR005995 (TIGRFAM); IPR011258 (PFAM); PTHR31637:SF0 (PANTHER); PTHR31637 (PANTHER); IPR005995 (HAMAP); IPR017850 (SUPERFAMILY); IPR011258 (SUPERFAMILY)			RL4_JR_00344	1571.06	-0.844264	0.330807	-2.55214	0.0107065	0.0220745	934.636	1335.65	1270.45	1036.14	1778.43	1090.95	2821.03	2620.06	1252.2
RL4_JR_00345	Rsp272_RL_02704	N	-		frequency clock	C:nucleus; P:prenylcysteine catabolic process; P:rhythmic process; C:cytoplasm; F:oxidoreductase activity; P:transcription, DNA-templated; F:oxidoreductase activity, acting on a sulfur group of donors, oxygen as acceptor; P:regulation of transcription, DNA-templated; P:oxidation-reduction process; P:circadian rhythm	IPR018554 (PFAM)			RL4_JR_00345	1194.31	-0.53338	0.373599	-1.42768	0.153384	0.221348	1925.35	1272.77	667.654	952.772	756.613	668.4	1539.09	1499.24	1466.93
RL4_JR_00346	Rsp272_RL_02705	N	-		prefoldin subunit	C:nucleus; C:prefoldin complex; C:cytosol; P:protein folding	IPR004127 (PFAM); IPR016655 (PIRSF); IPR009053 (G3DSA:1.10.287.GENE3D); IPR016655 (PANTHER); IPR009053 (SUPERFAMILY)			RL4_JR_00346	176.171	-1.63897	0.47046	-3.48376	0.000494431	0.00145123	130.849	116.226	114.455	0	140.402	107.559	219.419	464.311	292.319
RL4_JR_00347	Rsp272_RL_02706	N	-		sec14 cytosolic factor	C:cell pole; P:regulation of filamentous growth; C:nucleus; C:prospore membrane; C:cell division site; C:growing cell tip; P:phospholipid transport; P:ascospore-type prospore-specific spindle pole body remodeling; F:phosphatidylinositol transporter activity; F:phosphatidylcholine transporter activity; P:Golgi vesicle transport	IPR001071 (PRINTS); IPR001251 (SMART); IPR011074 (SMART); IPR011074 (PFAM); G3DSA:1.10.8.20 (GENE3D); IPR001251 (G3DSA:3.40.525.GENE3D); IPR001251 (PFAM); PTHR23324:SF56 (PANTHER); PTHR23324 (PANTHER); IPR001251 (PROSITE_PROFILES); IPR011074 (SUPERFAMILY); IPR001251 (SUPERFAMILY)			RL4_JR_00347	664.439	0.257651	0.274607	0.938255	0.348113	0.440526	542.089	624.953	698.176	917.043	756.613	683.765	755.114	411.335	590.859
RL4_JR_00348	Rsp272_RL_02707	N	-		kinetochore		IPR013950 (PFAM); PTHR31749 (PANTHER); PTHR31749:SF3 (PANTHER); PTHR31749 (PANTHER); PTHR31749:SF3 (PANTHER)			RL4_JR_00348	58.1595	-0.68289	0.598471	-1.14106	0.253846	0.339004	0	38.1069	22.891	131.006	31.2005	72.9862	63.6197	79.3661	84.2588
RL4_JR_00349	Rsp272_RL_02708	N	-		hypothetical protein F503_07625		no IPS match			RL4_JR_00349	361.429	-1.63463	0.406192	-4.02427	5.72e-05	0.00020983	327.123	169.576	190.758	214.374	202.804	180.545	346.767	1103.81	517.105
RL4_JR_00350	Rsp272_RL_02709	N	-		26S protease regulatory subunit 6B	F:ATP binding; F:identical protein binding; C:proteasome regulatory particle, base subcomplex; P:proteasome regulatory particle assembly; C:cytosol; C:CENP-A containing chromatin; C:nuclear periphery; F:peptidase activity; P:ubiquitin-dependent protein catabolic process; P:positive regulation of RNA polymerase II transcriptional preinitiation complex assembly	IPR003593 (SMART); G3DSA:1.10.8.60 (GENE3D); IPR005937 (TIGRFAM); IPR003959 (PFAM); IPR027417 (G3DSA:3.40.50.GENE3D); PTHR23073 (PANTHER); PTHR23073:SF8 (PANTHER); IPR027417 (SUPERFAMILY)	3.A.16.1.1	the endoplasmic reticular retrotranslocon (er-rt) family.	RL4_JR_00350	452.185	-0.771014	0.202195	-3.81322	0.00013717	0.000461497	327.123	346.773	335.735	369.199	436.808	384.138	666.253	598.021	605.616
RL4_JR_00351	Rsp272_RL_02710	N	-		hypothetical protein SPSK_00492		PF11704 (PFAM); IPR021713 (PANTHER); PTHR31441:SF2 (PANTHER); PTHR31441:SF2 (PANTHER); IPR021713 (PANTHER); IPR021713 (PANTHER); PTHR31441:SF2 (PANTHER)			RL4_JR_00351	172.121	-1.89875	0.406116	-4.67538	2.93e-06	1.42e-05	130.849	72.4031	49.5972	71.4579	117.002	107.559	210.47	478.386	311.361
RL4_JR_00352	Rsp272_RL_02711	N	-		-tyrosine phosphatase 2	F:hydrolase activity	IPR000242 (PRINTS); IPR003595 (SMART); IPR000242 (SMART); IPR029021 (G3DSA:3.90.190.GENE3D); IPR000242 (PFAM); PTHR19134:SF81 (PANTHER); PTHR19134:SF81 (PANTHER); PTHR19134 (PANTHER); IPR000242 (PROSITE_PROFILES); IPR000387 (PROSITE_PROFILES); IPR029021 (SUPERFAMILY)			RL4_JR_00352	65.0286	-0.241094	0.377039	-0.63944	0.522537	0.613675	112.156	70.4978	49.5972	23.8193	70.2012	42.2552	77.6547	66.4642	72.6117
RL4_JR_00353	Rsp272_RL_02712	N	-		rrna processing	C:membrane	IPR000408 (PRINTS); IPR009091 (G3DSA:2.130.10.GENE3D); PF13540 (PFAM); PTHR22870 (PANTHER); PTHR22870:SF169 (PANTHER); PTHR22870:SF169 (PANTHER); PTHR22870 (PANTHER); PTHR22870 (PANTHER); PTHR22870:SF169 (PANTHER); IPR000408 (PROSITE_PROFILES); IPR000408 (PROSITE_PROFILES); IPR009091 (SUPERFAMILY)			RL4_JR_00353	195.104	0.726385	0.401504	1.80916	0.0704263	0.11383	401.894	257.222	167.867	142.916	187.203	192.069	198.747	84.7223	123.294
RL4_JR_00354	-	N	-		---NA---		no IPS match			RL4_JR_00354	5.80628	-1.14712	0.954409	-1.20191	0.229397	0.311891	0	3.81069	3.81517	0	7.80014	7.68276	5.71191	13.0583	10.3776
RL4_JR_00355	Rsp272_RL_02713	N	-		sec34-like family	C:cis-Golgi network; C:membrane; P:intracellular protein transport	IPR007265 (PFAM); IPR007265 (PANTHER)			RL4_JR_00355	214.027	-0.245606	0.296681	-0.827845	0.407758	0.50254	186.927	190.535	183.128	166.735	171.603	303.469	194.722	287.555	241.574
RL4_JR_00356	Rsp272_RL_02714	N	-		carrier ymc1	P:transmembrane transport; F:structural constituent of ribosome; C:integral component of membrane; P:translation	IPR002067 (PRINTS); IPR023395 (G3DSA:1.50.40.GENE3D); IPR018108 (PFAM); PTHR24089:SF35 (PANTHER); PTHR24089 (PANTHER); IPR018108 (PROSITE_PROFILES); IPR018108 (PROSITE_PROFILES); IPR018108 (PROSITE_PROFILES); IPR023395 (SUPERFAMILY)	2.A.29.8.12	the mitochondrial carrier (mc) family.	RL4_JR_00356	326.131	3.4839	0.451122	7.72276	1.14e-14	1.81e-13	411.24	367.732	564.645	333.47	429.008	702.972	72.3236	16.1469	37.6388
RL4_JR_00357	Rsp272_RL_02715	N	-		---NA---		no IPS match			RL4_JR_00357	0						0	0	0	0	0	0	0	0	0
RL4_JR_00358	Rsp272_RL_02716	N	-		RINT-1 family	F:catalytic activity; P:nucleobase-containing compound metabolic process; C:intracellular	IPR007528 (PFAM); PTHR13520 (PANTHER); PTHR13520:SF0 (PANTHER); IPR007528 (PROSITE_PROFILES)			RL4_JR_00358	53.429	0.277264	0.495754	0.559277	0.575972	0.662388	121.503	51.4443	53.4123	0	31.2005	80.6689	46.484	54.8916	41.2567
RL4_JR_00359	Rsp272_RL_02717	N	-		exosome complex exonuclease RRP6	F:3'-5' exonuclease activity; P:nucleic acid phosphodiester bond hydrolysis; P:localization; F:organic cyclic compound binding; F:heterocyclic compound binding; P:nuclear polyadenylation-dependent ncRNA catabolic process; P:nuclear-transcribed mRNA catabolic process; P:snRNA 3'-end processing; C:nuclear lumen; C:exosome (RNase complex)	IPR002562 (SMART); IPR002121 (SMART); IPR002121 (PFAM); IPR002562 (PFAM); IPR012588 (PFAM); IPR012337 (G3DSA:3.30.420.GENE3D); PTHR12124:SF47 (PANTHER); PTHR12124 (PANTHER); IPR002121 (PROSITE_PROFILES); IPR012337 (SUPERFAMILY); IPR010997 (SUPERFAMILY)			RL4_JR_00359	171.041	0.191476	0.314476	0.608874	0.542608	0.631933	196.274	161.954	91.564	214.374	218.404	195.91	165.482	132.889	162.519
RL4_JR_00360	Rsp272_RL_02718	Y	-		carbohydrate-binding module family 19		no IPS match			RL4_JR_00360	56.0716	-1.31963	0.510337	-2.5858	0.00971525	0.0202615	18.6927	38.1069	41.9668	23.8193	78.0014	23.0483	53.6375	140.669	86.7024
RL4_JR_00361	Rsp272_RL_02720	N	-		DNA (cytosine-5-)-methyltransferase	F:methyltransferase activity; F:chromatin binding; F:transferase activity; P:methylation	IPR001525 (PRINTS); IPR029063 (PFAM); IPR029063 (G3DSA:3.40.50.GENE3D); PTHR10629:SF11 (PANTHER); PTHR10629 (PANTHER); IPR001525 (PROSITE_PROFILES); IPR001025 (PROSITE_PROFILES); IPR001025 (PROSITE_PROFILES); IPR029063 (SUPERFAMILY)			RL4_JR_00361	55.1608	-1.37475	0.397281	-3.4604	0.000539367	0.0015676	28.0391	28.5802	34.3365	71.4579	23.4004	38.4138	77.0563	94.4964	100.666
RL4_JR_00362	Rsp272_RL_02721	N	-		prefoldin subunit	F:methyltransferase activity; F:chromatin binding; P:methylation	no IPS match			RL4_JR_00362	241.087	0.782038	0.329698	2.37198	0.0176928	0.0340183	243.005	344.868	263.247	357.289	179.403	291.945	216.019	105.365	168.645
RL4_JR_00363	Rsp272_RL_02722	N	-		histone acetyltransferase	F:transferase activity, transferring acyl groups other than amino-acyl groups; C:nuclear lumen; P:chromatin organization; C:chromosomal part	IPR002717 (PFAM); IPR016181 (G3DSA:3.40.630.GENE3D); G3DSA:3.30.60.60 (GENE3D); PTHR10615 (PANTHER); PTHR10615:SF114 (PANTHER); PTHR10615 (PANTHER); PTHR10615 (PANTHER); PTHR10615:SF114 (PANTHER); PTHR10615 (PANTHER); PTHR10615:SF114 (PANTHER); IPR002717 (PROSITE_PROFILES); IPR016181 (SUPERFAMILY)			RL4_JR_00363	219.79	-1.20656	0.426824	-2.82683	0.00470107	0.0105661	233.659	207.683	160.237	95.2772	39.0007	172.862	277.055	410.905	381.434
RL4_JR_00364	Rsp272_RL_02723	N	-		F0 subunit DCCD-binding site	F:hydrogen ion transmembrane transporter activity; P:ATP hydrolysis coupled proton transport; C:proton-transporting ATP synthase complex, coupling factor F(o); C:integral component of membrane; P:ATP synthesis coupled proton transport	IPR000454 (PRINTS); IPR000454 (G3DSA:1.20.20.GENE3D); IPR002379 (PFAM); PTHR10031 (PANTHER); PTHR10031:SF13 (PANTHER); IPR002379 (SUPERFAMILY)	3.A.2.1.3	the h(+)- or na(+)-translocating f-type, v-type and a-type atpase (f-atpase) superfamily.	RL4_JR_00364	3912.42	-0.41337	0.235859	-1.75262	0.0796674	0.126796	4261.94	3322.92	3139.88	3775.36	3166.86	3480.29	3342.88	5594.95	5126.68
RL4_JR_00365	Rsp272_RL_02724	N	-		n-acetylglucosaminyl transferase component GPI1	P:GPI anchor biosynthetic process; C:glycosylphosphatidylinositol-N-acetylglucosaminyltransferase (GPI-GnT) complex; C:integral component of membrane; F:phosphatidylinositol N-acetylglucosaminyltransferase activity	IPR007720 (PFAM); PTHR21329:SF3 (PANTHER); PTHR21329 (PANTHER)			RL4_JR_00365	356.313	-0.411517	0.442353	-0.93029	0.352221	0.444688	654.245	352.489	144.976	285.832	218.404	276.579	314.318	586.761	373.214
RL4_JR_00366	Rsp272_RL_02725	N	-		phosphatidylinositol class Q	C:nucleus; P:GPI anchor biosynthetic process; C:mitochondrial intermembrane space; F:protein disulfide oxidoreductase activity; C:integral component of membrane; F:phosphatidylinositol N-acetylglucosaminyltransferase activity; P:glycerol ether metabolic process; C:cytosol; P:cell redox homeostasis; P:oxidation-reduction process; P:mitochondrial respiratory chain complex assembly	no IPS match			RL4_JR_00366	37.9317	-1.7424	0.640845	-2.71892	0.00654957	0.0142795	18.6927	47.6336	19.0758	0	15.6003	15.3655	45.1513	119.948	59.9174
RL4_JR_00367	Rsp272_RL_02726	N	-		mitochondrial distribution morphology	C:nucleus; C:mitochondrial intermembrane space; C:cytosol; P:mitochondrial respiratory chain complex assembly	IPR007918 (PFAM); PTHR21329 (PANTHER)	3.A.9.1.1	the chloroplast envelope protein translocase (cept or tic-toc) family.	RL4_JR_00367	135.755	-0.435098	0.623221	-0.698144	0.485087	0.578096	299.084	171.481	114.455	59.5482	54.601	30.731	88.0993	249.436	154.363
RL4_JR_00368	Rsp272_RL_02727	N	-		26s proteasome non-atpase regulatory subunit 3	P:regulation of catalytic activity; P:regulation of protein catabolic process; C:proteasome regulatory particle, lid subcomplex; F:enzyme regulator activity	SM00753 (SMART); IPR000717 (SMART); IPR011991 (G3DSA:1.10.10.GENE3D); IPR000717 (PFAM); IPR013586 (PFAM); PTHR10758 (PANTHER); PTHR10758:SF2 (PANTHER); IPR011991 (SUPERFAMILY)			RL4_JR_00368	1079.44	-0.782567	0.211861	-3.69377	0.000220951	0.00070366	953.329	838.352	766.849	845.585	1006.22	822.055	1211.06	1735.07	1536.43
RL4_JR_00369	Rsp272_RL_02729	N	-		transcription initiation factor tfiid subunit	F:translation initiation factor activity; C:transcription factor TFIID complex; C:peptidase complex; F:protein heterodimerization activity; C:SAGA-type complex; P:transcription from RNA polymerase II promoter; P:DNA-templated transcription, initiation; F:transcription factor binding; P:chromatin organization; P:translational initiation	IPR003228 (PFAM); IPR009072 (G3DSA:1.10.20.GENE3D); PTHR12264 (PANTHER); IPR003228 (PRODOM); IPR009072 (SUPERFAMILY)			RL4_JR_00369	520.234	-1.0278	0.335736	-3.06133	0.00220356	0.00541583	420.586	434.419	385.332	571.663	187.203	326.517	600.158	979.017	777.212
RL4_JR_00370	Rsp272_RL_02730	N	-		hypothetical protein F503_07645		no IPS match			RL4_JR_00370	359.852	0.319323	0.269711	1.18395	0.236434	0.319682	373.855	407.744	423.484	202.464	460.208	434.076	362.488	297.994	276.356
RL4_JR_00371	Rsp272_RL_02731	N	-		DASH complex subunit Spc34	C:spindle microtubule; C:DASH complex; P:attachment of spindle microtubules to kinetochore	IPR013966 (PFAM)			RL4_JR_00371	95.6212	-1.53734	0.373346	-4.11774	3.83e-05	0.000145724	93.4636	47.6336	76.3033	47.6386	15.6003	69.1448	170.976	177.85	161.98
RL4_JR_00372	Rsp272_RL_02732	N	-	Effector probability:0.737	DSBA-like thioredoxin domain-containing	F:protein disulfide oxidoreductase activity; P:oxidation-reduction process	IPR012336 (G3DSA:3.40.30.GENE3D); IPR001853 (PFAM); PTHR31290 (PANTHER); PTHR31290:SF4 (PANTHER); IPR012336 (SUPERFAMILY)			RL4_JR_00372	452.805	2.07658	0.353005	5.88259	4.04e-09	3.3e-08	1093.52	546.834	454.005	488.295	374.407	687.607	169.562	126.517	134.497
RL4_JR_00373	Rsp272_RL_02733	N	-		ring finger domain containing	P:response to organic substance; F:metal ion binding; C:intracellular membrane-bounded organelle; C:cytoplasmic part; P:single-organism cellular process; P:response to endoplasmic reticulum stress; P:ubiquitin-dependent protein catabolic process; P:protein ubiquitination	IPR001841 (SMART); IPR001841 (PFAM); IPR013083 (G3DSA:3.30.40.GENE3D); PTHR22937:SF39 (PANTHER); PTHR22937 (PANTHER); IPR001841 (PROSITE_PROFILES); SSF57850 (SUPERFAMILY)	3.A.20.1.5	the peroxisomal protein importer (ppi) family.	RL4_JR_00373	118.501	1.85257	0.57727	3.20919	0.00133109	0.0034732	149.542	102.889	133.531	321.56	78.0014	153.655	82.1426	13.1365	32.0532
RL4_JR_00374	Rsp272_RL_02734	N	-		DNA replication regulator sld2		IPR021110 (PFAM); PTHR28124 (PANTHER)			RL4_JR_00374	43.5906	-0.967833	0.461185	-2.09858	0.035854	0.063562	65.4245	45.7283	26.7062	0	15.6003	38.4138	65.0885	69.7874	65.5663
RL4_JR_00375	Rsp272_RL_02735	N	-		factor-induced 1	C:integral component of membrane; P:cell morphogenesis involved in conjugation with cellular fusion	IPR016509 (PIRSF); IPR033481 (PFAM); IPR033481 (PTHR28092:PANTHER); PTHR28092 (PANTHER)	1.A.81.3.1	the low affinity ca(2+) channel (lacc) family.	RL4_JR_00375	344.491	-1.16607	0.417884	-2.79042	0.00526397	0.0117368	74.7709	150.522	331.92	333.47	312.005	261.214	411.91	630.511	594.096
RL4_JR_00376	Rsp272_RL_02736	N	-		glycosyl hydrolase family 47	F:hydrolase activity	IPR001382 (PRINTS); IPR001382 (G3DSA:1.50.10.GENE3D); IPR001382 (PFAM); PTHR11742 (PANTHER); PTHR11742 (PANTHER); PTHR11742:SF49 (PANTHER); PTHR11742:SF49 (PANTHER); PTHR11742 (PANTHER); IPR001382 (SUPERFAMILY)			RL4_JR_00376	499.921	-0.971655	0.314782	-3.08675	0.00202356	0.00502629	551.435	306.761	419.668	345.38	265.205	387.979	524.951	984.647	713.264
RL4_JR_00377	Rsp272_RL_02739	N	-		map kinase kinase kinase	P:signal transduction; P:response to chemical; F:protein kinase activity; P:phosphorylation; C:intracellular	IPR000719 (SMART); G3DSA:1.10.510.10 (GENE3D); IPR000719 (PFAM); G3DSA:3.30.200.20 (GENE3D); PTHR24361:SF424 (PANTHER); PTHR24361:SF424 (PANTHER); PTHR24361 (PANTHER); IPR000719 (PROSITE_PROFILES); IPR011009 (SUPERFAMILY)	9.A.15.3.1	the autophagy-related phagophore-formation transporter (apt) family.	RL4_JR_00377	347.705	0.192278	0.269895	0.712416	0.476207	0.569596	214.966	327.719	396.777	500.205	327.606	411.027	354.057	299.245	297.746
RL4_JR_00378	Rsp272_RL_02740	N	-		---NA---		no IPS match			RL4_JR_00378	0						0	0	0	0	0	0	0	0	0
RL4_JR_00379	Rsp272_RL_02741	N	-		glycoside hydrolase family 5	P:carbohydrate metabolic process; F:hydrolase activity, hydrolyzing O-glycosyl compounds	IPR001547 (PFAM); IPR013781 (G3DSA:3.20.20.GENE3D); PTHR31308:SF2 (PANTHER); PTHR31308:SF2 (PANTHER); PTHR31308 (PANTHER); IPR017853 (SUPERFAMILY)			RL4_JR_00379	203.47	-0.211334	0.255533	-0.827031	0.408219	0.502855	149.542	192.44	179.313	166.735	202.804	261.214	211.286	241.969	225.928
RL4_JR_00380	Rsp272_RL_02742	N	-		eukaryotic and archaeal DNA primase small subunit	F:DNA primase activity; P:DNA replication initiation; C:nuclear chromatin; C:alpha DNA polymerase:primase complex; P:lagging strand elongation; C:primosome complex; P:DNA replication, synthesis of RNA primer	G3DSA:3.90.920.10 (GENE3D); IPR002755 (PFAM); IPR014052 (TIGRFAM); IPR014052 (PANTHER); SSF56747 (SUPERFAMILY)			RL4_JR_00380	85.9959	-0.534037	0.548493	-0.973644	0.330234	0.421721	74.7709	49.539	160.237	0	109.202	49.9379	99.1152	120.339	110.822
RL4_JR_00381	Rsp272_RL_02743	N	-		tRNA (guanine-N(1)-)-methyltransferase	F:methyltransferase activity; P:methylation	IPR016009 (PFAM); IPR007356 (PANTHER); PTHR13563:SF13 (PANTHER); IPR028564 (PROSITE_PROFILES)			RL4_JR_00381	105.809	0.639923	0.485926	1.31692	0.187867	0.263337	168.235	144.806	141.161	47.6386	140.402	76.8276	127.865	34.796	70.5489
RL4_JR_00382	Rsp272_RL_02744	N	-		DNA mismatch repair msh-2	F:ATPase activity; P:reciprocal meiotic recombination; F:double-strand/single-strand DNA junction binding; P:interstrand cross-link repair; P:removal of nonhomologous ends; C:nuclear chromosome; F:heteroduplex DNA loop binding; P:meiotic gene conversion; F:Y-form DNA binding; P:meiotic mismatch repair; F:four-way junction DNA binding; F:damaged DNA binding; P:postreplication repair; P:mitotic rec…	IPR007696 (SMART); IPR000432 (SMART); IPR000432 (PFAM); IPR007696 (PFAM); IPR007860 (PFAM); G3DSA:1.10.1420.10 (GENE3D); IPR007860 (G3DSA:3.30.420.GENE3D); IPR027417 (G3DSA:3.40.50.GENE3D); IPR007861 (PFAM); IPR011184 (PIRSF); IPR007695 (PFAM); PTHR11361 (PANTHER); IPR032642 (PTHR11361:PANTHER); IPR027417 (SUPERFAMILY); IPR007696 (SUPERFAMILY)			RL4_JR_00382	4.67838	-2.88679	1.25737	-2.29589	0.021682	0.0407271	0	3.81069	0	0	0	0	13.355	10.5952	14.3446
RL4_JR_00383	Rsp272_RL_02745	N	-		hypothetical protein AM506_21650, partial		no IPS match			RL4_JR_00383	0.898138	0.217782	2.08777	0.104313	0.916921	0.940053	0	3.81069	0	0	0	0	1.22398	2.03302	1.01555
RL4_JR_00384	Rsp272_RL_02746	N	-	Effector probability:0.86	nadh-ubiquinone oxidoreductase 213 kda subunit	C:integral component of membrane	IPR003397 (PFAM); PTHR21382:SF1 (PANTHER); PTHR21382 (PANTHER)	3.D.1.6.2	the h(+) or na(+)-translocating nadh dehydrogenase (ndh) family.	RL4_JR_00384	488.144	-0.861091	0.350799	-2.45466	0.0141019	0.0280346	392.547	287.707	324.289	333.47	678.612	295.786	665.301	505.714	909.868
RL4_JR_00385	Rsp272_RL_02747	N	-		ubiquitin carboxyl-terminal hydrolase	F:thiol-dependent ubiquitinyl hydrolase activity; P:ubiquitin-dependent protein catabolic process	IPR001394 (PFAM); IPR025305 (PFAM); PTHR24006 (PANTHER); IPR028889 (PROSITE_PROFILES); SSF54001 (SUPERFAMILY)			RL4_JR_00385	794.288	-0.601828	0.201855	-2.98148	0.00286855	0.00682878	644.899	571.604	782.109	643.121	764.413	660.717	945.81	1125.86	1010.06
RL4_JR_00386	Rsp272_RL_02748	N	-		xylulose-5-phosphate phosphoketolase	F:aldehyde-lyase activity; P:carbohydrate metabolic process	IPR005593 (PIRSF); IPR005593 (PFAM); IPR029061 (G3DSA:3.40.50.GENE3D); IPR018969 (PFAM); IPR018970 (PFAM); PTHR31273:SF0 (PANTHER); PTHR31273 (PANTHER); IPR029061 (SUPERFAMILY); IPR029061 (SUPERFAMILY)			RL4_JR_00386	6863.02	-1.29075	0.53184	-2.42696	0.0152259	0.0298804	1364.57	2454.08	6958.86	3215.6	9984.18	3802.96	11913.3	12686.4	9387.25
RL4_JR_00387	-	N	-	Effector probability:0.836	---NA---		no IPS match			RL4_JR_00387	1.3635	-2.04072	2.06804	-0.98679	0.323746	0.415007	0	0	0	0	0	0	2.01277	5.94268	4.31608
RL4_JR_00388	Rsp272_RL_02750	N	-		chitin synthase activator	C:cell part	IPR006597 (SMART); IPR006597 (PFAM); IPR011990 (G3DSA:1.25.40.GENE3D); PTHR11102 (PANTHER); PTHR11102:SF60 (PANTHER); IPR019734 (PROSITE_PROFILES); IPR013026 (PROSITE_PROFILES); SSF81901 (SUPERFAMILY)			RL4_JR_00388	498.59	-0.935346	0.215647	-4.3374	1.44e-05	6.03e-05	289.737	426.797	408.223	404.928	335.406	414.869	701.476	706.983	798.888
RL4_JR_00389	Rsp272_RL_02873	N	-		dna mismatch repair msh3	F:nucleotide binding; F:DNA binding; P:DNA repair	IPR007696 (SMART); IPR000432 (SMART); IPR016151 (G3DSA:3.40.1170.GENE3D); IPR007695 (PFAM); IPR007696 (PFAM); IPR007860 (PFAM); G3DSA:1.10.1420.10 (GENE3D); IPR027417 (G3DSA:3.40.50.GENE3D); IPR000432 (PFAM); PTHR11361:SF84 (PANTHER); PTHR11361 (PANTHER); IPR016151 (SUPERFAMILY); IPR007696 (SUPERFAMILY); IPR027417 (SUPERFAMILY)			RL4_JR_00389	27.5633	-1.48874	0.504688	-2.94983	0.0031795	0.00747258	18.6927	17.1481	15.2607	35.7289	0	19.2069	48.2792	44.531	49.2224
RL4_JR_00390	Rsp272_RL_02872	N	-		Uncharacterised protein		no IPS match			RL4_JR_00390	1.92958	-0.103506	1.46882	-0.0704686	0.943821	0.959224	0	1.90535	7.63033	0	0	0	2.14876	3.71417	1.96763
RL4_JR_00391	Rsp272_RL_02871	N	-		hypothetical protein CMQ_81	P:biological_process; F:catalytic activity; P:protein geranylgeranylation; F:Rab geranylgeranyltransferase activity	no IPS match			RL4_JR_00391	1.15722	-1.80359	2.20613	-0.817538	0.413621	0.508037	0	0	0	0	0	0	1.90397	6.09907	2.41193
RL4_JR_00392	Rsp272_RL_02870	N	-		geranylgeranyltransferase beta subunit	C:Rab-protein geranylgeranyltransferase complex; P:protein geranylgeranylation; F:Rab geranylgeranyltransferase activity	IPR008930 (G3DSA:1.50.10.GENE3D); IPR001330 (PFAM); PTHR11774 (PANTHER); IPR026873 (PTHR11774:PANTHER); IPR008930 (SUPERFAMILY)			RL4_JR_00392	351.849	-1.36816	0.280945	-4.86985	1.12e-06	5.94e-06	252.352	198.156	202.204	262.012	249.604	230.483	416.969	750.928	603.934
RL4_JR_00393	Rsp272_RL_02869	N	-		Rho GTPase activator	P:signal transduction	IPR000198 (SMART); IPR000198 (G3DSA:1.10.555.GENE3D); IPR000198 (PFAM); PTHR23176:SF29 (PANTHER); PTHR23176 (PANTHER); IPR000198 (PROSITE_PROFILES); IPR008936 (SUPERFAMILY)	9.A.1.1.1	the non abc multidrug exporter (n-mde) family.	RL4_JR_00393	320.098	-0.870569	0.334405	-2.60334	0.00923208	0.019382	224.313	259.127	328.104	154.825	171.603	349.565	357.511	596.575	439.256
RL4_JR_00394	-	N	-		---NA---		no IPS match			RL4_JR_00394	22.3243	-1.75148	0.637205	-2.74869	0.00598345	0.0131817	9.34636	9.52673	22.891	0	23.4004	7.68276	28.7771	62.1636	37.131
RL4_JR_00395	Rsp272_RL_02868	N	-		ribosome biogenesis	C:nuclear lumen; P:ribosome biogenesis	IPR007023 (PFAM); IPR007023 (PANTHER)			RL4_JR_00395	0						0	0	0	0	0	0	0	0	0
RL4_JR_00396	Rsp272_RL_02867	N	-		atp-dependent rrna helicase rrp3	F:nucleic acid binding; C:nucleus; F:ATP binding; P:maturation of SSU-rRNA from tricistronic rRNA transcript (SSU-rRNA, 5.8S rRNA, LSU-rRNA); C:cytosol; F:ATP-dependent RNA helicase activity	IPR001650 (SMART); IPR014001 (SMART); IPR027417 (G3DSA:3.40.50.GENE3D); IPR001650 (PFAM); IPR011545 (PFAM); IPR027417 (G3DSA:3.40.50.GENE3D); PTHR24031 (PANTHER); PTHR24031:SF78 (PANTHER); IPR001650 (PROSITE_PROFILES); IPR014014 (PROSITE_PROFILES); IPR014001 (PROSITE_PROFILES); IPR027417 (SUPERFAMILY)	3.A.18.1.1	the nuclear mrna exporter (mrna-e) family.	RL4_JR_00396	167.282	-1.48195	0.420268	-3.5262	0.000421567	0.00125775	18.6927	120.037	76.3033	131.006	148.203	130.607	230.407	383.225	267.057
RL4_JR_00397	Rsp272_RL_02866	Y	-		lpxtg-domain-containing	C:membrane	IPR013320 (G3DSA:2.60.120.GENE3D)			RL4_JR_00397	221.845	-0.21968	0.395087	-0.55603	0.57819	0.66443	224.313	179.102	305.213	71.4579	163.803	307.31	183.135	292.99	269.279
RL4_JR_00398	Rsp272_RL_02861	N	-		leucine permease transcriptional regulator	P:cellular process	IPR005062 (PFAM); PTHR12436 (PANTHER); PTHR12436:SF3 (PANTHER); PTHR12436 (PANTHER); PTHR12436 (PANTHER); PTHR12436:SF3 (PANTHER)	3.A.22.1.1	the transcription-coupled trex/tap nuclear mrna export complex (trex) family.	RL4_JR_00398	312.659	-0.955104	0.3105	-3.07602	0.00209786	0.00518867	308.43	245.79	198.389	226.283	140.402	307.31	374.211	587.661	425.451
RL4_JR_00399	Rsp272_RL_02862	N	-		low-temperature viability ltv1	P:ribosomal small subunit export from nucleus; C:nucleus; C:late endosome membrane; P:ribosomal small subunit biogenesis; P:response to osmotic stress; C:cytosol; P:cellular response to oxidative stress; C:preribosome, small subunit precursor	IPR007307 (PFAM); PTHR21531 (PANTHER)			RL4_JR_00399	215.011	-1.56054	0.376568	-4.14411	3.41e-05	0.000131051	121.503	131.469	141.161	154.825	132.602	103.717	217.297	601.071	331.45
RL4_JR_00400	Rsp272_RL_02863	N	-		ribosome biogenesis GTPase	F:GTP binding; C:cytoplasm; P:ribosome biogenesis; P:sexual reproduction; P:cellular process	IPR023179 (G3DSA:1.10.1580.GENE3D); IPR027417 (G3DSA:3.40.50.GENE3D); IPR006073 (PFAM); PTHR11089:SF7 (PANTHER); PTHR11089 (PANTHER); PTHR11089 (PANTHER); PTHR11089:SF7 (PANTHER); PTHR11089 (PANTHER); PTHR11089:SF7 (PANTHER); IPR030378 (PROSITE_PROFILES); IPR027417 (SUPERFAMILY)			RL4_JR_00400	597.487	-0.910796	0.251781	-3.61741	0.000297562	0.000919488	401.894	470.62	377.702	440.657	577.21	503.221	687.958	1077.35	840.779
RL4_JR_00401	Rsp272_RL_02864	N	-		exocyst complex component sec8	P:exocytosis	IPR007191 (PFAM); PTHR14146 (PANTHER)	1.F.2.1.1	the octameric exocyst (exocyst) family.	RL4_JR_00401	380.621	0.464979	0.347592	1.33771	0.18099	0.254683	243.005	527.781	423.484	464.476	351.006	499.379	420.886	184.849	310.726
RL4_JR_00402	Rsp272_RL_02865	N	-		glucan synthesis regulatory	C:cell division site; P:negative regulation of G0 to G1 transition; C:cellular_component; F:molecular_function; P:cell wall biogenesis	IPR018958 (SMART); IPR018958 (PFAM); IPR009203 (PIRSF); IPR018958 (G3DSA:3.40.1580.GENE3D); PTHR14289:SF21 (PANTHER); PTHR14289:SF21 (PANTHER); PTHR14289 (PANTHER); SSF160631 (SUPERFAMILY)			RL4_JR_00402	116.576	-1.05289	0.342277	-3.07612	0.00209713	0.00518815	93.4636	62.8764	103.01	35.7289	85.8015	126.765	165.509	195.483	180.545
RL4_JR_00403	Rsp272_RL_02860	N	-		upf0220 domain containing	C:fungal-type vacuole membrane; C:integral component of membrane; C:Vps55/Vps68 complex; C:Golgi apparatus; P:protein targeting to vacuole; P:late endosome to vacuole transport via multivesicular body sorting pathway	IPR007919 (PFAM); PTHR13180:SF0 (PANTHER); IPR007919 (PANTHER)	9.B.199.1.4	the 4 tms pf05225 (pf0225) family.	RL4_JR_00403	271.354	-0.0703316	0.23582	-0.298244	0.765517	0.825374	233.659	283.896	263.247	297.741	265.205	257.372	230.87	330.601	279.593
RL4_JR_00404	Rsp272_RL_02859	N	-		phosphoinositide-specific phospholipase c	F:phosphatidylinositol phospholipase C activity; P:lipid catabolic process; P:cellular response to UV; C:cytosol; F:signal transducer activity; P:intracellular signal transduction	IPR001192 (PRINTS); IPR001711 (SMART); IPR000008 (SMART); IPR000909 (SMART); IPR000008 (G3DSA:2.60.40.GENE3D); IPR000909 (PFAM); IPR011992 (G3DSA:1.10.238.GENE3D); IPR011992 (G3DSA:1.10.238.GENE3D); IPR011993 (G3DSA:2.30.29.GENE3D); IPR000008 (PFAM); IPR017946 (G3DSA:3.20.20.GENE3D); IPR001711 (PFAM); IPR001192 (PANTHER); PTHR10336:SF36 (PANTHER); IPR001192 (PANTHER); PTHR10336:SF36 (PANTHER); IP…			RL4_JR_00404	167.769	-1.19556	0.479057	-2.49566	0.0125723	0.0253966	233.659	83.8352	106.825	142.916	39.0007	107.559	147.666	385.844	262.614
RL4_JR_00405	Rsp272_RL_02857	N	-		palmitoyltransferase PFA3	F:transferase activity, transferring acyl groups; C:membrane; C:vacuole	IPR001594 (PFAM); PTHR22883 (PANTHER); PTHR22883:SF40 (PANTHER); PTHR22883 (PANTHER); PTHR22883:SF40 (PANTHER); IPR001594 (PROSITE_PROFILES)	8.A.114.1.6	the huntington-interacting protein 14 (hip14) family.	RL4_JR_00405	174.889	2.39812	0.444024	5.40089	6.63e-08	4.46e-07	214.966	140.996	133.531	440.657	202.804	307.31	63.6741	27.0939	42.9704
RL4_JR_00406	Rsp272_RL_02856	N	-		dhhc zinc finger membrane	F:nucleic acid binding; F:zinc ion binding; F:metal ion binding; C:membrane; C:integral component of membrane; F:transferase activity	IPR015880 (SMART)			RL4_JR_00406	13.6242	-0.920555	0.798359	-1.15306	0.248886	0.333474	18.6927	22.8641	0	0	15.6003	3.84138	18.0877	20.1738	23.3576
RL4_JR_00407	Rsp272_RL_02855	N	-		ubiquitin-conjugating enzyme	F:ubiquitin protein ligase activity; F:ubiquitin protein ligase binding; C:cytoplasm; C:membrane; C:integral component of membrane; P:protein ubiquitination	SM00212 (SMART); IPR000608 (PFAM); IPR016135 (G3DSA:3.10.110.GENE3D); PTHR24067:SF54 (PANTHER); PTHR24067 (PANTHER); IPR000608 (PROSITE_PROFILES); IPR016135 (SUPERFAMILY)	3.A.16.1.2	the endoplasmic reticular retrotranslocon (er-rt) family.	RL4_JR_00407	187.613	2.45579	0.282442	8.69484	3.47e-18	7.15e-17	317.776	304.855	198.389	321.56	226.204	180.545	50.9448	45.7821	42.4626
RL4_JR_00408	Rsp272_RL_02853	N	-		TFIIIC transcription initiation factor complex subunit	F:translation initiation factor activity; F:DNA binding; F:metal ion binding; P:regulation of transcription, DNA-templated; P:translational initiation	IPR007309 (PFAM)			RL4_JR_00408	174.842	-0.14256	0.399479	-0.356866	0.721192	0.789596	214.966	221.02	175.498	35.7289	132.602	222.8	222.465	149.232	199.27
RL4_JR_00409	Rsp272_RL_02852	N	-		urease accessory		PTHR40644:SF1 (PANTHER); PTHR40644 (PANTHER)			RL4_JR_00409	250.329	0.647879	0.30838	2.10091	0.0356487	0.0632669	196.274	386.785	347.18	190.554	312.005	265.055	217.732	145.908	191.463
RL4_JR_00410	Rsp272_RL_02850	N	-		Altered inheritance of mitochondria 6	P:lipid metabolic process; C:integral component of membrane; F:phosphoric diester hydrolase activity	PTHR31571:SF4 (PANTHER); PTHR31571 (PANTHER); IPR017946 (SUPERFAMILY)			RL4_JR_00410	600.487	-4.11495	0.624922	-6.58475	4.56e-11	5.07e-10	18.6927	95.2673	263.247	23.8193	62.4011	72.9862	1014.3	2164.31	1689.36
RL4_JR_00411	Rsp272_RL_02849	N	-		cyanate hydratase	F:cyanate hydratase activity; F:sequence-specific DNA binding; P:cyanate metabolic process	IPR008076 (PRINTS); IPR003712 (SMART); IPR001387 (SMART); IPR008076 (TIGRFAM); IPR010982 (G3DSA:1.10.260.GENE3D); IPR003712 (PFAM); IPR008076 (PIRSF); IPR003712 (G3DSA:3.30.1160.GENE3D); PTHR34186 (PANTHER); PTHR34186:SF2 (PANTHER); IPR001387 (PROSITE_PROFILES); IPR003712 (SUPERFAMILY); IPR010982 (SUPERFAMILY)			RL4_JR_00411	95.8623	-1.28197	0.408899	-3.13517	0.00171754	0.00433577	93.4636	62.8764	80.1185	0	93.6016	53.7793	149.108	198.141	131.672
RL4_JR_00412	-	N	-	Effector probability:0.723	hypothetical protein SPBR_00964		G3DSA:3.30.70.900 (GENE3D); IPR011008 (SUPERFAMILY)			RL4_JR_00412	0.00604434	5.72771	3.5043	1.63448	0.102158		0	0	0	0	0	0	0.0543991	0	0
RL4_JR_00413	-	N	-		MFS general substrate transporter	C:integral component of membrane; P:transport	IPR010573 (PFAM); G3DSA:1.20.1250.20 (GENE3D); PTHR23501 (PANTHER); PTHR23501:SF70 (PANTHER); PTHR23501:SF70 (PANTHER); IPR020846 (SUPERFAMILY)	2.A.1.3.47	the major facilitator superfamily (mfs).	RL4_JR_00413	2.16092	5.5529	2.3221	2.39133	0.0167874	0.0325268	0	0	0	0	0	19.2069	0.163197	0.0781932	0
RL4_JR_00414	Rsp272_RL_02848	N	-		rRNA processing	C:nuclear lumen; C:intracellular non-membrane-bounded organelle; P:ribosome biogenesis; P:cellular process	IPR008610 (PFAM); PTHR13028:SF0 (PANTHER); IPR008610 (PANTHER)			RL4_JR_00414	137.522	0.0356264	0.378449	0.094138	0.925	0.945996	121.503	93.3619	125.901	190.554	218.404	92.1931	100.611	177.655	117.518
RL4_JR_00415	Rsp272_RL_02847	N	-		MYND finger	C:intracellular organelle	IPR002893 (PFAM); PTHR12197 (PANTHER); PTHR12197:SF168 (PANTHER); PTHR12197 (PANTHER); IPR002893 (PROSITE_PROFILES); SSF144232 (SUPERFAMILY)			RL4_JR_00415	603.707	-0.840675	0.317176	-2.6505	0.00803719	0.0171384	560.782	367.732	415.853	535.934	374.407	618.462	612.887	1214.81	732.496
RL4_JR_00416	-	N	-		---NA---		no IPS match			RL4_JR_00416	1.68367	-2.34577	1.8802	-1.24762	0.212172	0.291881	0	0	0	0	0	0	4.18873	5.98178	4.98253
RL4_JR_00417	Rsp272_RL_02846	N	-		variant SH3 domain-containing	C:cell division site; C:cytoplasm; C:cellular bud neck; P:cytokinesis	IPR002931 (SMART); IPR001452 (SMART); G3DSA:2.30.30.40 (GENE3D); IPR002931 (PFAM); IPR011511 (PFAM); PTHR14167 (PANTHER); PTHR14167:SF26 (PANTHER); IPR001452 (PROSITE_PROFILES); SSF54001 (SUPERFAMILY); IPR001452 (SUPERFAMILY)	8.A.34.1.1	the endophilin (endophilin) family.	RL4_JR_00417	124.8	-1.38115	0.438996	-3.14617	0.00165427	0.00420316	28.0391	83.8352	164.052	35.7289	70.2012	88.3517	217.814	207.095	228.086
RL4_JR_00418	Rsp272_RL_02845	N	-		STE STE20 YSK kinase	F:ATP binding; F:protein kinase activity; P:protein phosphorylation	IPR000719 (SMART); G3DSA:3.30.200.20 (GENE3D); IPR000719 (PFAM); G3DSA:1.10.510.10 (GENE3D); PTHR24361 (PANTHER); PTHR24361:SF367 (PANTHER); PTHR24361 (PANTHER); PTHR24361:SF367 (PANTHER); IPR000719 (PROSITE_PROFILES); IPR011009 (SUPERFAMILY)	9.A.15.3.1	the autophagy-related phagophore-formation transporter (apt) family.	RL4_JR_00418	144.815	-2.46441	0.603754	-4.08181	4.47e-05	0.000168034	9.34636	49.539	160.237	23.8193	46.8008	42.2552	206.091	448.907	316.343
RL4_JR_00419	Rsp272_RL_02844	N	-		rai1	P:RNA metabolic process; P:gene expression	IPR013961 (PFAM); PTHR12395:SF9 (PANTHER); PTHR12395 (PANTHER)			RL4_JR_00419	63.6166	-1.21776	0.485278	-2.50941	0.0120933	0.0245354	18.6927	64.7817	68.673	47.6386	39.0007	19.2069	88.8881	145.439	80.2283
RL4_JR_00420	Rsp272_RL_02843	N	-		50S ribosomal subunit	F:structural constituent of ribosome; C:mitochondrion; C:cytosolic large ribosomal subunit; P:ribosomal large subunit assembly; P:translation	IPR031309 (PFAM); IPR031310 (PFAM); IPR022803 (G3DSA:3.30.1440.GENE3D); PTHR11994:SF4 (PANTHER); PTHR11994 (PANTHER); IPR022803 (SUPERFAMILY)			RL4_JR_00420	158.294	-0.458921	0.32092	-1.43002	0.152712	0.220476	149.542	120.037	164.052	166.735	163.803	88.3517	218.63	139.848	213.646
RL4_JR_00421	Rsp272_RL_02842	N	-		hsp70 nucleotide exchange factor fes1	C:nucleus; P:cytoplasm-associated proteasomal ubiquitin-dependent protein catabolic process; C:cytosolic ribosome; P:cytoplasmic translation; P:regulation of catalytic activity; F:adenyl-nucleotide exchange factor activity	IPR011989 (G3DSA:1.25.10.GENE3D); IPR013918 (PFAM); PTHR19316 (PANTHER); PTHR19316:SF22 (PANTHER); IPR016024 (SUPERFAMILY)			RL4_JR_00421	802.047	3.18922	0.694076	4.59492	4.33e-06	2.02e-05	1944.04	783.097	354.811	3096.51	390.007	276.579	162.001	103.567	107.807
RL4_JR_00422	Rsp272_RL_02841	N	-		actin	P:DNA repair; C:NuA4 histone acetyltransferase complex; P:actomyosin contractile ring contraction; C:Swr1 complex; P:histone exchange; P:chronological cell aging; F:ATP binding; C:cellular bud neck contractile ring; C:prospore membrane; C:cell tip; C:Ino80 complex; P:histone acetylation; P:regulation of endocytosis; P:mitotic actomyosin contractile ring assembly; F:structural constituent of cytos…	IPR004000 (PRINTS); IPR004000 (SMART); G3DSA:3.30.420.40 (GENE3D); IPR004000 (PFAM); G3DSA:3.30.420.40 (GENE3D); G3DSA:3.90.640.10 (GENE3D); PTHR11937:SF244 (PANTHER); IPR004000 (PANTHER); SSF53067 (SUPERFAMILY); SSF53067 (SUPERFAMILY)			RL4_JR_00422	5052.72	-0.458931	0.287577	-1.59585	0.110522	0.167375	5495.66	4500.43	3353.53	5002.05	4851.69	3760.71	4292.61	8619.9	5597.96
RL4_JR_00423	Rsp272_RL_02840	N	-		peptidyl-tRNA hydrolase domain	P:translational termination; F:translation release factor activity; C:mitochondrial large ribosomal subunit; C:mitochondrial inner membrane; F:hydrolase activity	IPR014720 (G3DSA:3.30.160.GENE3D); IPR000352 (PFAM); PTHR11075 (PANTHER); SSF75620 (SUPERFAMILY)			RL4_JR_00423	28.3125	1.64206	0.472051	3.47856	0.000504109	0.00147742	18.6927	26.6748	30.5213	23.8193	78.0014	42.2552	10.635	13.6447	10.5681
RL4_JR_00424	Rsp272_RL_02839	N	-		hypothetical protein CMQ_201	C:integral component of membrane	IPR024512 (PFAM); PD585641 (PRODOM)			RL4_JR_00424	239.489	-0.313635	0.49715	-0.630866	0.528128	0.618977	289.737	160.049	83.9337	214.374	468.008	122.924	198.965	364.028	253.379
RL4_JR_00425	Rsp272_RL_02838	N	-		elongator complex 2	C:intracellular part	IPR001680 (SMART); IPR015943 (G3DSA:2.130.10.GENE3D); IPR015943 (G3DSA:2.130.10.GENE3D); IPR001680 (PFAM); PTHR22847 (PANTHER); PTHR22847:SF485 (PANTHER); PTHR22847 (PANTHER); PTHR22847:SF485 (PANTHER); IPR001680 (PROSITE_PROFILES); IPR017986 (PROSITE_PROFILES); IPR001680 (PROSITE_PROFILES); IPR001680 (PROSITE_PROFILES); IPR017986 (PROSITE_PROFILES); IPR001680 (PROSITE_PROFILES); IPR017986 (SUPER…	9.A.61.2.1	the domain of unknown function 3339 (duf3339) family.	RL4_JR_00425	67.6843	0.190078	0.605119	0.314117	0.753432	0.815759	93.4636	112.415	76.3033	11.9096	15.6003	107.559	101.808	32.372	57.7276
RL4_JR_00426	Rsp272_RL_02835	N	-		ubiquitin-related modifier 1	C:cytosol; P:cell budding; P:cellular response to oxidative stress; F:protein tag; P:invasive growth in response to glucose limitation; P:tRNA wobble position uridine thiolation; P:protein urmylation	IPR015221 (PFAM); IPR015221 (PIRSF); IPR012675 (G3DSA:3.10.20.GENE3D); PTHR14986 (PANTHER); IPR015221 (PTHR14986:PANTHER); IPR016155 (SUPERFAMILY)			RL4_JR_00426	68.6513	-1.70432	0.594516	-2.86674	0.00414729	0.00947384	74.7709	22.8641	19.0758	95.2772	0	38.4138	111.083	102.902	153.475
RL4_JR_00427	Rsp272_RL_02833	N	-		c2h2 transcription factor	P:response to carbohydrate; F:sequence-specific DNA binding; C:intracellular part; P:cellular process; P:regulation of transcription from RNA polymerase II promoter	IPR015880 (SMART); IPR013087 (G3DSA:3.30.160.GENE3D); IPR013087 (G3DSA:3.30.160.GENE3D); IPR013087 (G3DSA:3.30.160.GENE3D); PTHR24409 (PANTHER); IPR007087 (PROSITE_PROFILES); IPR007087 (PROSITE_PROFILES); IPR007087 (PROSITE_PROFILES); IPR007087 (PROSITE_PROFILES); SSF57667 (SUPERFAMILY); SSF57667 (SUPERFAMILY)			RL4_JR_00427	91.6554	1.82818	0.576265	3.17247	0.00151151	0.00388311	37.3855	41.9176	164.052	142.916	273.005	65.3034	36.257	27.915	36.1472
RL4_JR_00428	Rsp272_RL_02832	N	-		mitochondrial folate carrier	P:FAD transport; P:transmembrane transport; F:structural constituent of ribosome; C:mitochondrion; C:integral component of membrane; P:translation	IPR002067 (PRINTS); IPR023395 (G3DSA:1.50.40.GENE3D); IPR018108 (PFAM); PTHR24089 (PANTHER); PTHR24089:SF62 (PANTHER); IPR018108 (PROSITE_PROFILES); IPR018108 (PROSITE_PROFILES); IPR018108 (PROSITE_PROFILES); IPR023395 (SUPERFAMILY)	2.A.29.10.1	the mitochondrial carrier (mc) family.	RL4_JR_00428	82.4471	-1.2431	0.583499	-2.13043	0.0331362	0.0593247	56.0782	51.4443	7.63033	71.4579	39.0007	115.241	87.7457	193.02	120.406
RL4_JR_00429	-	N	-	Effector probability:0.592	TOM7 family	C:integral component of mitochondrial outer membrane; F:protein channel activity; P:protein import into mitochondrial outer membrane; P:protein import into mitochondrial matrix; C:endoplasmic reticulum; C:mitochondrial outer membrane translocase complex	IPR012621 (PFAM); PTHR12504 (PANTHER)	3.A.8.1.1	the mitochondrial protein translocase (mpt) family.	RL4_JR_00429	155.485	-1.73477	0.427206	-4.06073	4.89e-05	0.000182415	56.0782	62.8764	80.1185	83.3675	163.803	84.5103	172.445	430.375	265.788
RL4_JR_00430	Rsp272_RL_02831	N	-		splicing factor 3b subunit 4	F:nucleotide binding; F:RNA binding; C:U2-type prespliceosome; C:U2 snRNP; P:mRNA splicing, via spliceosome	IPR000504 (SMART); IPR012677 (G3DSA:3.30.70.GENE3D); IPR000504 (PFAM); IPR012677 (G3DSA:3.30.70.GENE3D); PTHR24012:SF453 (PANTHER); PTHR24012 (PANTHER); PTHR24012:SF453 (PANTHER); PTHR24012 (PANTHER); IPR000504 (PROSITE_PROFILES); IPR000504 (PROSITE_PROFILES); IPR012677 (SUPERFAMILY)	9.A.60.1.1	the small nuclear rna exporter (snrna-e).	RL4_JR_00430	74.1395	-0.123076	0.330058	-0.372893	0.709228	0.779115	65.4245	62.8764	80.1185	107.187	46.8008	72.9862	90.2753	75.4173	66.1693
RL4_JR_00431	Rsp272_RL_02830	N	-		CMGC GSK kinase	F:ATP binding; F:protein serine/threonine kinase activity; P:protein phosphorylation	IPR000719 (SMART); G3DSA:3.30.200.20 (GENE3D); IPR000719 (PFAM); G3DSA:1.10.510.10 (GENE3D); PTHR24057 (PANTHER); IPR000719 (PROSITE_PROFILES); IPR011009 (SUPERFAMILY)	1.I.1.1.3	the eukaryotic nuclear pore complex (e-npc) family.	RL4_JR_00431	637.394	-1.3905	0.38443	-3.61705	0.000297983	0.000920008	364.508	396.312	381.517	655.031	327.606	368.772	597.846	1774.59	870.357
RL4_JR_00432	Rsp272_RL_02829	N	-		cap binding	C:commitment complex; C:polysome; C:nuclear cap binding complex; P:mRNA cis splicing, via spliceosome; C:mitotic spindle; P:nuclear-transcribed mRNA catabolic process, nonsense-mediated decay; F:RNA cap binding; P:response to osmotic stress; C:cytosol; F:mRNA binding; P:mRNA transport	IPR015174 (PFAM); IPR015172 (PFAM); IPR016021 (G3DSA:1.25.40.GENE3D); IPR016021 (G3DSA:1.25.40.GENE3D); IPR016021 (G3DSA:1.25.40.GENE3D); IPR027159 (PANTHER); IPR016024 (SUPERFAMILY); IPR016024 (SUPERFAMILY); IPR016024 (SUPERFAMILY)	9.A.60.1.1	the small nuclear rna exporter (snrna-e).	RL4_JR_00432	205.836	0.697631	0.348333	2.00277	0.0452018	0.0776829	336.469	268.654	221.28	154.825	234.004	199.752	199.835	88.3583	149.349
RL4_JR_00433	Rsp272_RL_02828	N	-		centromere kinetochore	P:mitotic spindle assembly checkpoint; P:ascospore formation; P:ER to Golgi vesicle-mediated transport; C:RZZ complex; P:pathogenesis	PTHR12205:SF0 (PANTHER); PTHR12205 (PANTHER); PTHR12205:SF0 (PANTHER)			RL4_JR_00433	196.431	-0.405805	0.304385	-1.3332	0.182468	0.256394	224.313	142.901	236.54	131.006	179.403	149.814	256.601	178.593	268.708
RL4_JR_00434	Rsp272_RL_02827	N	-		zinc metalloprotease	F:zinc ion binding; C:cytoplasm; C:integral component of membrane; P:protein processing; F:metalloendopeptidase activity	IPR011237 (G3DSA:3.30.830.GENE3D); IPR011765 (PFAM); IPR007863 (PFAM); PTHR11851 (PANTHER); PTHR11851:SF68 (PANTHER); IPR011249 (SUPERFAMILY); IPR011249 (SUPERFAMILY); IPR011249 (SUPERFAMILY); IPR011249 (SUPERFAMILY)			RL4_JR_00434	366.324	-0.220298	0.263905	-0.834762	0.403852	0.498732	271.045	358.205	389.147	333.47	319.806	403.345	512.412	306.634	402.855
RL4_JR_00435	Rsp272_RL_02825	N	-		ornithine decarboxylase	P:pantothenate biosynthetic process; C:cytoplasm; C:integral component of membrane; P:putrescine biosynthetic process from ornithine; F:ornithine decarboxylase activity	IPR002433 (PRINTS); IPR000183 (PRINTS); IPR029066 (G3DSA:3.20.20.GENE3D); IPR022644 (PFAM); IPR009006 (G3DSA:2.40.37.GENE3D); IPR022643 (PFAM); PTHR11482:SF6 (PANTHER); PTHR11482 (PANTHER); IPR009006 (SUPERFAMILY); IPR029066 (SUPERFAMILY)			RL4_JR_00435	552.295	1.11481	0.291129	3.82926	0.000128529	0.000436634	785.095	796.434	469.266	869.404	624.011	499.379	367.792	240.679	318.597
RL4_JR_00436	Rsp272_RL_02824	N	-		mitochondrial presequence protease	C:mitochondrial intermembrane space; F:zinc ion binding; P:protein processing; F:metalloendopeptidase activity; P:proteolysis involved in cellular protein catabolic process	IPR013578 (SMART); IPR011765 (PFAM); IPR013578 (PFAM); IPR011237 (G3DSA:3.30.830.GENE3D); IPR007863 (PFAM); IPR011237 (G3DSA:3.30.830.GENE3D); PTHR11851 (PANTHER); PTHR11851:SF150 (PANTHER); IPR011249 (SUPERFAMILY); IPR011249 (SUPERFAMILY); IPR011249 (SUPERFAMILY); IPR011249 (SUPERFAMILY)			RL4_JR_00436	293.055	1.18158	0.379844	3.11069	0.0018665	0.00467198	392.547	257.222	377.702	369.199	382.207	384.138	254.669	77.2548	142.558
RL4_JR_00437	Rsp272_RL_02823	N	-		muscle-derived (neurite-outgrowth-promoting)	F:syntaxin binding	IPR026183 (PFAM); IPR026183 (PANTHER); PTHR16127:SF13 (PANTHER)			RL4_JR_00437	259.55	-0.719772	0.296039	-2.43134	0.0150429	0.0296065	233.659	224.831	202.204	250.103	257.405	122.924	296.121	417.473	331.227
RL4_JR_00438	Rsp272_RL_02822	N	-		hypothetical protein CMQ_37		no IPS match			RL4_JR_00438	51.5986	0.439369	0.430251	1.02119	0.307163	0.397029	18.6927	59.0657	45.782	95.2772	31.2005	88.3517	42.1865	48.6361	35.1951
RL4_JR_00439	Rsp272_RL_02821	N	-		2-nitropropane dioxygenase	F:dioxygenase activity; F:nitronate monooxygenase activity; P:oxidation-reduction process	IPR013785 (G3DSA:3.20.20.GENE3D); IPR004136 (PFAM); PTHR32332 (PANTHER); PTHR32332:SF23 (PANTHER); SSF51412 (SUPERFAMILY)			RL4_JR_00439	11.0925	-0.126156	1.21164	-0.104121	0.917074	0.940053	18.6927	0	3.81517	47.6386	0	0	7.47988	14.1139	8.09265
RL4_JR_00440	Rsp272_RL_02819	N	-		hypothetical protein F503_08792		PTHR38117:SF1 (PANTHER); PTHR38117 (PANTHER)			RL4_JR_00440	128.069	1.08947	0.491391	2.21712	0.0266147	0.0489029	252.352	120.037	156.422	71.4579	85.8015	245.848	101.454	33.4667	85.7821
RL4_JR_00441	Rsp272_RL_02816	Y	-		hypothetical protein CMQ_218		IPR027796 (PFAM)			RL4_JR_00441	19.857	-0.115327	0.817691	-0.14104	0.887839	0.919047	37.3855	15.2428	30.5213	0	0	30.731	41.5881	6.64642	16.5979
RL4_JR_00442	Rsp272_RL_02814	N	-		peroxisome biosynthesis pas1	F:nucleotide binding; F:ATPase activity; C:peroxisome; P:protein targeting to peroxisome	IPR003593 (SMART); IPR003959 (PFAM); IPR015342 (PFAM); G3DSA:1.10.8.60 (GENE3D); IPR027417 (G3DSA:3.40.50.GENE3D); IPR029067 (G3DSA:3.10.330.GENE3D); IPR027417 (G3DSA:3.40.50.GENE3D); IPR025653 (PTHR23077:PANTHER); PTHR23077 (PANTHER); IPR025653 (PTHR23077:PANTHER); IPR025653 (PTHR23077:PANTHER); PTHR23077 (PANTHER); IPR025653 (PTHR23077:PANTHER); PTHR23077 (PANTHER); PTHR23077 (PANTHER); IPR0274…	3.A.20.1.5	the peroxisomal protein importer (ppi) family.	RL4_JR_00442	222.021	2.29665	0.299312	7.67307	1.68e-14	2.63e-13	364.508	281.991	282.322	285.832	249.604	349.565	84.1554	42.2634	57.9497
RL4_JR_00443	Rsp272_RL_02815	N	-		---NA---		no IPS match			RL4_JR_00443	0						0	0	0	0	0	0	0	0	0
RL4_JR_00444	Rsp272_RL_02813	N	-		dna replication licensing factor mcm7	P:cell division; C:nucleus; F:DNA binding; F:ATP binding; P:DNA replication initiation; F:DNA helicase activity; P:DNA duplex unwinding; C:MCM complex	IPR001208 (PRINTS); IPR008050 (PRINTS); IPR003593 (SMART); IPR031327 (SMART); IPR027417 (G3DSA:3.40.50.GENE3D); IPR033762 (PFAM); G3DSA:2.40.50.140 (GENE3D); IPR027925 (PFAM); IPR001208 (PFAM); PTHR11630 (PANTHER); PTHR11630 (PANTHER); IPR008050 (PTHR11630:PANTHER); IPR008050 (PTHR11630:PANTHER); IPR008050 (PTHR11630:PANTHER); PTHR11630 (PANTHER); IPR001208 (PROSITE_PROFILES); IPR027417 (SUPERFAM…			RL4_JR_00444	193.567	0.451879	0.391445	1.15438	0.248342	0.332837	224.313	291.518	263.247	178.645	148.203	165.179	246.047	94.1055	130.847
RL4_JR_00445	-	N	-		hypothetical protein VP1G_10917		no IPS match			RL4_JR_00445	4.45023	-2.81674	1.33989	-2.10221	0.0355345	0.0630757	0	3.81069	0	0	0	0	6.36469	19.1182	10.7585
RL4_JR_00446	Rsp272_RL_02812	N	-		mitochondrial ribosomal	C:ribosome	IPR017082 (PIRSF); IPR019368 (PFAM); PTHR12810:SF0 (PANTHER); PTHR12810 (PANTHER)			RL4_JR_00446	0						0	0	0	0	0	0	0	0	0
RL4_JR_00447	Rsp272_RL_02811	N	-		centromere microtubule-binding cbf5	C:endoplasmic reticulum; C:membrane part	PF04511 (PFAM); IPR007599 (PANTHER); SSF144091 (SUPERFAMILY)	3.A.16.1.4	the endoplasmic reticular retrotranslocon (er-rt) family.	RL4_JR_00447	465.038	-0.471833	0.30194	-1.56267	0.11813	0.177168	401.894	470.62	358.626	440.657	468.008	334.2	384.085	813.131	514.121
RL4_JR_00448	Rsp272_RL_02810	Y	-		exo-alpha-sialidase neuraminidase	C:membrane; C:integral component of membrane	no IPS match			RL4_JR_00448	432.998	-3.74327	0.681577	-5.49207	3.97e-08	2.77e-07	0	59.0657	167.867	11.9096	117.002	134.448	732.674	1637.83	1036.18
RL4_JR_00449	Rsp272_RL_02809	N	-		hypothetical protein F503_08805		no IPS match			RL4_JR_00449	45.9412	-4.83203	0.802282	-6.02286	1.71e-09	1.49e-08	0	1.90535	7.63033	0	7.80014	7.68276	66.0133	211.395	111.044
RL4_JR_00450	Rsp272_RL_02808	N	-		carbon-nitrogen family	F:hydrolase activity, acting on carbon-nitrogen (but not peptide) bonds; P:nitrogen compound metabolic process	IPR003010 (G3DSA:3.60.110.GENE3D); IPR003010 (PFAM); PTHR11750 (PANTHER); IPR003010 (PROSITE_PROFILES); IPR003010 (SUPERFAMILY)			RL4_JR_00450	178.591	-1.37875	0.479641	-2.87455	0.00404602	0.00928154	214.966	89.5512	198.389	23.8193	54.601	111.4	284.589	318.52	311.488
RL4_JR_00451	Rsp272_RL_02806	Y	-		centromere microtubule binding cbf5	C:membrane; C:integral component of membrane	no IPS match			RL4_JR_00451	548.482	0.312044	0.303179	1.02924	0.303367	0.39285	401.894	546.834	759.218	381.109	819.014	603.096	394.448	495.784	534.94
RL4_JR_00452	Rsp272_RL_02805	N	-		hydroxyacylglutathione hydrolase	C:intracellular organelle part; P:cellular process	IPR007174 (PFAM); IPR007174 (PANTHER)			RL4_JR_00452	154.738	-0.0164167	0.293933	-0.0558517	0.95546	0.967842	177.581	106.699	122.085	166.735	171.603	188.228	169.807	155.565	134.338
RL4_JR_00453	Rsp272_RL_02793	N	-	Effector probability:0.639	hydroxyacylglutathione hydrolase	F:hydroxyacylglutathione hydrolase activity; P:methylglyoxal catabolic process to D-lactate via S-lactoyl-glutathione	IPR001279 (SMART); IPR001279 (G3DSA:3.60.15.GENE3D); IPR001279 (PFAM); IPR032282 (PFAM); PTHR11935:SF94 (PANTHER); PTHR11935 (PANTHER); IPR001279 (SUPERFAMILY)			RL4_JR_00453	748.648	0.225818	0.333796	0.676515	0.498714	0.590878	1317.84	552.55	522.678	797.946	725.413	814.372	534.689	808.087	664.264
RL4_JR_00454	Rsp272_RL_02798	N	-		hypothetical protein HMPREF1624_07851		no IPS match			RL4_JR_00454	245.308	-0.944662	0.444518	-2.12514	0.0335751	0.0600006	140.195	270.559	263.247	47.6386	226.204	161.338	221.948	467.634	409.012
RL4_JR_00455	Rsp272_RL_02797	N	-		pfkB family kinase	P:phosphorylation; F:phosphotransferase activity, alcohol group as acceptor; F:kinase activity	IPR029056 (G3DSA:3.40.1190.GENE3D); IPR011611 (PFAM); PTHR10584 (PANTHER); PTHR10584:SF177 (PANTHER); IPR029056 (SUPERFAMILY)			RL4_JR_00455	261.597	-0.551382	0.347386	-1.58723	0.112461	0.169838	149.542	184.818	343.365	107.187	288.605	272.738	351.473	327.864	328.784
RL4_JR_00456	Rsp272_RL_02795	N	-		arginine biosynthesis	F:glutamate N-acetyltransferase activity; P:arginine biosynthetic process; P:ornithine biosynthetic process; C:mitochondrial matrix; F:acetyl-CoA:L-glutamate N-acetyltransferase activity	IPR002813 (TIGRFAM); IPR016117 (G3DSA:3.60.70.GENE3D); IPR002813 (PFAM); PTHR23100:SF0 (PANTHER); IPR002813 (PANTHER); PD004193 (PRODOM); IPR016117 (SUPERFAMILY)			RL4_JR_00456	204.697	1.36032	0.345206	3.9406	8.13e-05	0.000289067	383.201	165.765	267.062	190.554	351.006	188.228	120.576	94.9265	80.9583
RL4_JR_00457	Rsp272_RL_02794	N	-		centromere microtubule-binding cbf5	P:pseudouridine synthesis; F:RNA binding; C:intracellular ribonucleoprotein complex; P:mycelium development; C:viral nucleocapsid; P:RNA processing; F:pseudouridine synthase activity	IPR002478 (SMART); IPR012960 (SMART); IPR002478 (PFAM); IPR004521 (TIGRFAM); IPR002501 (PFAM); IPR004802 (TIGRFAM); IPR012960 (PFAM); IPR015947 (G3DSA:2.30.130.GENE3D); IPR032819 (PFAM); IPR004802 (PANTHER); IPR002478 (PROSITE_PROFILES); IPR020103 (SUPERFAMILY); IPR015947 (SUPERFAMILY)			RL4_JR_00457	475.857	0.541714	0.306047	1.77004	0.0767207	0.122797	682.285	426.797	408.223	595.482	741.013	345.724	374.32	311.248	397.619
RL4_JR_00458	Rsp272_RL_02792	N	-		ribosome assembly 3	P:ribosomal large subunit assembly; C:preribosome, large subunit precursor	IPR028217 (PFAM); PTHR28127 (PANTHER)			RL4_JR_00458	32.9006	-0.962341	0.610814	-1.57551	0.11514	0.173294	74.7709	28.5802	26.7062	0	0	19.2069	43.4649	44.0618	59.3144
RL4_JR_00459	Rsp272_RL_02791	Y	-		integral membrane	C:membrane	IPR018825 (PFAM); IPR018827 (PFAM); PTHR31685:SF3 (PANTHER); PTHR31685:SF3 (PANTHER); PTHR31685 (PANTHER); PTHR31685:SF3 (PANTHER); PTHR31685 (PANTHER)	9.B.57.1.3	the conidiation and conidial germination protein (ccgp) family.	RL4_JR_00459	734.061	1.22816	0.423348	2.90107	0.00371892	0.00858962	1775.81	602.089	457.82	928.952	1029.62	656.876	323.457	502.352	329.577
RL4_JR_00460	-	N	-		---NA---		no IPS match			RL4_JR_00460	0.361522	-0.123089	3.31569	-0.0371234	0.970387	0.978897	0	0	0	0	0	0	0.59839	1.79844	0.856869
RL4_JR_00461	Rsp272_RL_02787	N	-		metallo-beta-lactamase superfamily	F:zinc ion binding; P:antibiotic catabolic process; F:beta-lactamase activity	IPR001279 (SMART); IPR001279 (G3DSA:3.60.15.GENE3D); IPR001279 (PFAM); PTHR23131 (PANTHER); PTHR23131:SF0 (PANTHER); IPR001279 (SUPERFAMILY)			RL4_JR_00461	72.2253	2.19968	0.431144	5.10196	3.36e-07	2e-06	56.0782	72.4031	125.901	71.4579	78.0014	180.545	27.1724	15.8732	22.596
RL4_JR_00462	Rsp272_RL_02786	N	-		ubiquitin carboxyl-terminal hydrolase 22 27 51	P:protein deubiquitination; F:zinc ion binding; F:thiol-dependent ubiquitinyl hydrolase activity; P:ubiquitin-dependent protein catabolic process	IPR001607 (PFAM); IPR001394 (PFAM); IPR013083 (G3DSA:3.30.40.GENE3D); PTHR24006 (PANTHER); IPR028889 (PROSITE_PROFILES); IPR001607 (PROSITE_PROFILES); SSF54001 (SUPERFAMILY); SSF57850 (SUPERFAMILY)	3.A.31.1.1	the endosomal sorting complexes required for transport iii (escrt-iii) family.	RL4_JR_00462	83.2327	-1.50524	0.362118	-4.15677	3.23e-05	0.000124787	56.0782	68.5924	38.1517	23.8193	70.2012	46.0965	127.348	152.32	166.486
RL4_JR_00463	Rsp272_RL_02785	N	-		n-6 adenine-specific DNA methyltransferase 2	C:cytoplasm; P:peptidyl-lysine methylation; F:protein-lysine N-methyltransferase activity	IPR019369 (PFAM); PTHR13200 (PANTHER); PTHR13200:SF0 (PANTHER)			RL4_JR_00463	92.4527	-0.531459	0.443402	-1.19859	0.230686	0.313165	65.4245	70.4978	80.1185	166.735	39.0007	69.1448	170.732	74.6745	95.7472
RL4_JR_00464	Rsp272_RL_02783	N	-		NADH-ubiquinone oxidoreductase 40 kDa subunit	F:nucleic acid binding; F:methyltransferase activity; P:methylation	IPR016040 (G3DSA:3.40.50.GENE3D); IPR001509 (PFAM); PTHR12126:SF7 (PANTHER); PTHR12126 (PANTHER); IPR016040 (SUPERFAMILY)	3.D.1.6.2	the h(+) or na(+)-translocating nadh dehydrogenase (ndh) family.	RL4_JR_00464	624.313	-0.354513	0.252616	-1.40337	0.160508	0.23006	785.095	531.591	534.123	369.199	655.212	553.158	705.312	672.305	812.82
RL4_JR_00465	Rsp272_RL_02782	N	-		26s proteasome regulatory subunit rpn9	C:nucleus; P:mycelium development; F:structural molecule activity; C:proteasome regulatory particle, lid subcomplex; P:proteasome assembly; C:proteasome storage granule; P:ubiquitin-dependent protein catabolic process	SM00753 (SMART); IPR000717 (SMART); IPR000717 (PFAM); PTHR10539 (PANTHER); IPR011991 (SUPERFAMILY)			RL4_JR_00465	445.235	-0.244213	0.293098	-0.833214	0.404724	0.499564	345.815	382.974	335.735	738.398	374.407	357.248	521.47	482.139	468.929
RL4_JR_00466	Rsp272_RL_02781	N	-		GPI transamidase component GAA1	P:proteolysis; F:serine-type endopeptidase activity; P:attachment of GPI anchor to protein; C:GPI-anchor transamidase complex	IPR007246 (PFAM); IPR007246 (PIRSF); PTHR13304:SF0 (PANTHER); IPR007246 (PANTHER); SSF53187 (SUPERFAMILY)			RL4_JR_00466	245.171	1.85394	0.334462	5.54304	2.97e-08	2.12e-07	383.201	413.46	289.953	285.832	249.604	314.993	130.775	56.8073	81.9103
RL4_JR_00467	Rsp272_RL_02780	N	-		rhomboid 2	P:proteolysis; F:serine-type endopeptidase activity; C:GPI-anchor transamidase complex	IPR022764 (G3DSA:1.20.1540.GENE3D); IPR022764 (PFAM); PTHR12917:SF21 (PANTHER); PTHR12917 (PANTHER); SSF144091 (SUPERFAMILY)	9.B.104.4.3	the rhomboid protease (rhomboid) family.	RL4_JR_00467	184.241	0.639844	0.376102	1.70125	0.0888958	0.139039	196.274	228.641	83.9337	321.56	163.803	265.055	144.375	128.823	125.706
RL4_JR_00468	Rsp272_RL_02779	N	-		aconitate hydratase	F:metal ion binding; F:double-stranded DNA binding; C:cytosol; P:tricarboxylic acid cycle; F:4 iron, 4 sulfur cluster binding; C:mitochondrial nucleoid; F:single-stranded DNA binding; F:aconitate hydratase activity; P:mitochondrial genome maintenance	IPR001030 (PRINTS); IPR001030 (PFAM); IPR015928 (G3DSA:3.20.19.GENE3D); IPR015931 (G3DSA:3.30.499.GENE3D); IPR000573 (PFAM); IPR015932 (G3DSA:3.40.1060.GENE3D); IPR015931 (G3DSA:3.30.499.GENE3D); IPR006248 (TIGRFAM); IPR015937 (PANTHER); PTHR11670:SF30 (PANTHER); IPR001030 (SUPERFAMILY); IPR015928 (SUPERFAMILY)			RL4_JR_00468	6383.45	-0.631842	0.344964	-1.83162	0.0670083	0.109183	9028.59	4774.8	3658.74	4549.48	5483.5	4886.23	5314.79	10363.1	9391.89
RL4_JR_00469	Rsp272_RL_02777	N	-		zinc finger	F:nucleic acid binding; C:nucleus; P:ribosomal large subunit export from nucleus; F:zinc ion binding; C:cytoplasm; P:cellular bud site selection; F:ribosomal large subunit binding; C:preribosome, large subunit precursor	IPR003604 (SMART); IPR022755 (PFAM); PTHR20863:SF2 (PANTHER); PTHR20863 (PANTHER); SSF57667 (SUPERFAMILY)			RL4_JR_00469	78.3738	0.966121	0.41057	2.35312	0.0186164	0.035611	112.156	89.5512	76.3033	47.6386	163.803	72.9862	66.8021	32.6456	43.4782
RL4_JR_00470	Rsp272_RL_02776	N	-		cbs domain containing	P:regulation of mitotic metaphase/anaphase transition; P:positive regulation of cellular process; C:cytoplasm; P:negative regulation of metabolic process	IPR000644 (SMART); IPR016711 (PIRSF); IPR000644 (PFAM); G3DSA:3.10.580.10 (GENE3D); PTHR13780 (PANTHER); PTHR13780 (PANTHER); IPR016711 (PTHR13780:PANTHER); IPR016711 (PTHR13780:PANTHER); IPR000644 (PROSITE_PROFILES); IPR000644 (PROSITE_PROFILES); IPR000644 (PROSITE_PROFILES); SSF54631 (SUPERFAMILY); SSF54631 (SUPERFAMILY)			RL4_JR_00470	444.312	0.277043	0.274202	1.01036	0.312322	0.402474	392.547	339.151	415.853	595.482	499.209	595.414	463.372	332.282	365.502
RL4_JR_00471	Rsp272_RL_02775	N	-		importin subunit beta-3	P:mRNA export from nucleus; P:regulation of protein desumoylation; C:nuclear membrane; P:regulation of mitotic nuclear division; P:protein import into nucleus; C:cytosol; F:protein transporter activity; C:nuclear periphery; F:Ran GTPase binding; F:nuclear localization sequence binding	SM01349 (SMART); IPR011989 (G3DSA:1.25.10.GENE3D); PF13513 (PFAM); PTHR10527:SF5 (PANTHER); PTHR10527 (PANTHER); IPR001494 (PROSITE_PROFILES); IPR016024 (SUPERFAMILY)	1.I.1.1.3	the eukaryotic nuclear pore complex (e-npc) family.	RL4_JR_00471	1257.97	-0.801861	0.267445	-2.99823	0.00271551	0.00651363	869.212	798.34	957.607	1274.33	1216.82	948.82	1318.77	2256.73	1681.05
RL4_JR_00472	-	N	-		importin subunit beta-3	P:mRNA export from nucleus; P:regulation of protein desumoylation; C:nuclear membrane; P:regulation of mitotic nuclear division; P:protein import into nucleus; C:cytosol; F:protein transporter activity; C:nuclear periphery; F:Ran GTPase binding; F:nuclear localization sequence binding	no IPS match			RL4_JR_00472	108.004	-1.24347	0.426989	-2.91217	0.00358925	0.00833344	74.7709	76.2138	80.1185	83.3675	31.2005	96.0344	108.526	274.614	147.191
RL4_JR_00473	Rsp272_RL_02774	N	-		white collar 1	F:transcription factor activity, sequence-specific DNA binding; F:zinc ion binding; P:regulation of transcription, DNA-templated; F:sequence-specific DNA binding	IPR001610 (SMART); IPR000679 (SMART); IPR000014 (SMART); G3DSA:3.30.450.20 (GENE3D); G3DSA:3.30.450.20 (GENE3D); IPR013655 (PFAM); IPR013654 (PFAM); G3DSA:3.30.450.20 (GENE3D); IPR000014 (PFAM); IPR000679 (PFAM); IPR013088 (G3DSA:3.30.50.GENE3D); IPR000014 (TIGRFAM); PTHR23244 (PANTHER); PTHR23244:SF6 (PANTHER); IPR000014 (PROSITE_PROFILES); IPR000014 (PROSITE_PROFILES); IPR000679 (PROSITE_PROFIL…	1.A.1.4.12	the voltage-gated ion channel (vic) superfamily.	RL4_JR_00473	263.209	-0.66868	0.290496	-2.30185	0.0213434	0.0401528	224.313	232.452	221.28	166.735	288.605	184.386	265.359	456.648	329.101
RL4_JR_00474	Rsp272_RL_02773	N	-		hypothetical protein SPSK_00495		no IPS match			RL4_JR_00474	85.0306	0.985083	0.324819	3.03271	0.00242369	0.00588438	102.81	68.5924	95.3792	131.006	85.8015	130.607	55.7319	52.1548	43.1925
RL4_JR_00475	Rsp272_RL_02772	N	-		RTA1 domain	C:integral component of membrane; P:response to stress	IPR007568 (PFAM); PTHR31465:SF16 (PANTHER); PTHR31465 (PANTHER)	9.A.26.1.1	the lipid-translocating exporter (lte) family.	RL4_JR_00475	3.42352	-1.93778	1.48667	-1.30344	0.192424	0.268839	0	0	7.63033	0	0	0	13.0014	2.65857	7.52141
RL4_JR_00476	-	N	-		fungal trichothecene efflux pump	P:transmembrane transport; C:integral component of membrane; F:transporter activity	IPR010573 (PFAM); G3DSA:1.20.1250.20 (GENE3D); PTHR23501:SF2 (PANTHER); PTHR23501 (PANTHER); IPR020846 (PROSITE_PROFILES); IPR020846 (SUPERFAMILY)	2.A.1.3.47	the major facilitator superfamily (mfs).	RL4_JR_00476	7.6147	-2.45993	1.0589	-2.3231	0.020174	0.0381702	0	0	7.63033	0	0	7.68276	22.4668	18.3754	12.377
RL4_JR_00477	-	N	-		hypothetical protein SPI_05396	F:transcription factor activity, sequence-specific DNA binding; P:regulation of transcription, DNA-templated; F:sequence-specific DNA binding; C:cellular_component	IPR021833 (PFAM); PTHR37012 (PANTHER); PTHR37012:SF2 (PANTHER)			RL4_JR_00477	3.75863	1.80807	1.05813	1.70874	0.0874989	0.137294	0	5.71604	7.63033	0	0	15.3655	2.09437	1.72025	1.30117
RL4_JR_00478	Rsp272_RL_02771	N	-		carnitinyl- dehydratase	F:catalytic activity; P:metabolic process	IPR001753 (PFAM); IPR029045 (G3DSA:3.90.226.GENE3D); PTHR11941 (PANTHER); PTHR11941:SF68 (PANTHER); IPR029045 (SUPERFAMILY)			RL4_JR_00478	6.62527	1.8985	0.934864	2.03078	0.0422777	0.0733408	0	5.71604	7.63033	0	15.6003	23.0483	3.48154	0.977414	3.17359
RL4_JR_00479	Rsp272_RL_09096	N	-		acyl- dehydrogenase domain-containing	F:acyl-CoA dehydrogenase activity; F:flavin adenine dinucleotide binding; P:oxidation-reduction process	G3DSA:1.20.140.10 (GENE3D); IPR009075 (PFAM); IPR006091 (PFAM); G3DSA:2.40.110.10 (GENE3D); IPR013786 (G3DSA:1.10.540.GENE3D); IPR013786 (PFAM); PTHR10909 (PANTHER); PTHR10909:SF319 (PANTHER); IPR009075 (SUPERFAMILY); IPR009100 (SUPERFAMILY)			RL4_JR_00479	8.03709	1.64988	0.974756	1.69261	0.0905294	0.141233	0	3.81069	3.81517	0	15.6003	38.4138	3.23675	4.37882	3.07838
RL4_JR_00480	-	N	-		acyl- synthetases amp-acid ligases ii	F:catalytic activity; P:metabolic process	G3DSA:2.30.38.10 (GENE3D); G3DSA:3.40.50.980 (GENE3D); IPR025110 (PFAM); G3DSA:3.30.300.30 (GENE3D); IPR000873 (PFAM); G3DSA:3.40.50.980 (GENE3D); PTHR24096 (PANTHER); SSF56801 (SUPERFAMILY)	4.C.1.1.7	the fatty acid transporter (fat) family.	RL4_JR_00480	5.39628	1.93729	1.05264	1.84041	0.0657084	0.107358	0	15.2428	11.4455	0	15.6003	0	3.23675	1.99393	1.04728
RL4_JR_00481	Rsp272_RL_02770	N	-		Thiolase	F:catalytic activity	PTHR18919:SF94 (PANTHER); PTHR18919:SF94 (PANTHER); PTHR18919 (PANTHER); PTHR18919 (PANTHER); IPR016039 (SUPERFAMILY); IPR016039 (SUPERFAMILY)			RL4_JR_00481	16.5589	0.684576	0.681921	1.00389	0.31543	0.40573	0	19.0535	19.0758	0	46.8008	26.8896	18.3053	7.70203	11.2028
RL4_JR_00482	Rsp272_RL_02769	N	-		response regulator	C:nucleus; F:transcription factor activity, sequence-specific DNA binding; P:phosphorelay signal transduction system; P:regulation of transcription, DNA-templated; F:sequence-specific DNA binding; P:response to stress; F:phosphorelay response regulator activity	IPR000232 (PRINTS); IPR001789 (SMART); IPR000232 (SMART); IPR011991 (G3DSA:1.10.10.GENE3D); IPR001789 (PFAM); G3DSA:3.40.50.2300 (GENE3D); IPR014402 (PIRSF); IPR000232 (PFAM); IPR027725 (PANTHER); PTHR10015:SF136 (PANTHER); IPR001789 (PROSITE_PROFILES); IPR011006 (SUPERFAMILY); IPR011991 (SUPERFAMILY)	9.B.238.3.1	The Uncharacterized Bacterial 5 TMS Protein-1 (UBP1) Family	RL4_JR_00482	303.434	-1.49699	0.318254	-4.70377	2.55e-06	1.26e-05	121.503	226.736	206.019	190.554	171.603	203.593	378.074	736.032	496.794
RL4_JR_00483	Rsp272_RL_02767	N	-		translation initiation factor eIF-2B subunit epsilon	P:biological regulation; C:protein complex; C:cytoplasmic part; P:biosynthetic process	IPR003307 (SMART); IPR029044 (G3DSA:3.90.550.GENE3D); IPR003307 (PFAM); IPR005835 (PFAM); G3DSA:2.160.10.10 (GENE3D); IPR001451 (PFAM); IPR016021 (G3DSA:1.25.40.GENE3D); PTHR22572:SF7 (PANTHER); PTHR22572 (PANTHER); PTHR22572 (PANTHER); PTHR22572 (PANTHER); PTHR22572:SF7 (PANTHER); PTHR22572:SF7 (PANTHER); IPR003307 (PROSITE_PROFILES); IPR016024 (SUPERFAMILY); IPR029044 (SUPERFAMILY)			RL4_JR_00483	384.982	0.927567	0.382096	2.42758	0.0152	0.029846	635.553	483.958	412.038	262.012	553.81	395.662	363.93	129.722	228.149
RL4_JR_00484	Rsp272_RL_02765	N	-		nuclear envelope pore membrane	P:nuclear pore organization; F:protein anchor; P:protein import into nucleus; C:integral component of membrane; C:nuclear pore transmembrane ring; P:spindle pole body duplication; C:nuclear envelope lumen	PTHR28206:SF1 (PANTHER); PTHR28206 (PANTHER); PTHR28206 (PANTHER)	1.I.1.1.2	the eukaryotic nuclear pore complex (e-npc) family.	RL4_JR_00484	309.953	0.846086	0.415705	2.0353	0.0418206	0.0726898	523.396	419.176	408.223	202.464	288.605	338.041	318.289	95.6693	195.715
RL4_JR_00485	Rsp272_RL_02764	N	-		ubiquitin carboxyl-terminal hydrolase	F:cysteine-type peptidase activity	IPR001578 (G3DSA:3.40.532.GENE3D); IPR001578 (PFAM); IPR001578 (PANTHER); PTHR10589:SF29 (PANTHER); SSF54001 (SUPERFAMILY)			RL4_JR_00485	126.089	0.433915	0.480716	0.902643	0.366716	0.459782	243.005	100.983	164.052	35.7289	62.4011	218.959	91.7441	121.004	96.9214
RL4_JR_00486	Rsp272_RL_02763	N	-		f-box domain-containing	F:DNA binding	IPR011722 (SMART); IPR032675 (G3DSA:3.80.10.GENE3D); IPR011722 (PFAM); IPR032698 (PFAM); PTHR31350 (PANTHER); IPR001810 (PROSITE_PROFILES); IPR011722 (SUPERFAMILY); IPR001810 (SUPERFAMILY)			RL4_JR_00486	245.484	2.17698	0.393382	5.53402	3.13e-08	2.22e-07	327.123	337.246	263.247	452.567	195.003	414.869	118.862	46.9941	53.4432
RL4_JR_00487	Rsp272_RL_02762	N	-		phosphatidylserine synthase	C:endoplasmic reticulum membrane; P:phosphatidylserine biosynthetic process; P:phosphatidylethanolamine biosynthetic process; P:transmembrane transport; P:mycelium development; C:integral component of membrane; P:negative regulation of phosphatidylinositol biosynthetic process; C:cytosol; P:fungal-type cell wall organization or biogenesis; C:mitochondrial outer membrane; P:negative regulation of …	IPR004533 (TIGRFAM); IPR016271 (PIRSF); IPR000462 (PFAM); PTHR15362 (PANTHER); PTHR15362:SF2 (PANTHER)			RL4_JR_00487	203.568	0.79313	0.31974	2.48054	0.0131182	0.0263036	289.737	241.979	164.052	297.741	218.404	215.117	168.855	87.8891	148.334
RL4_JR_00488	Rsp272_RL_02761	N	-		zinc metallo ase	P:proteolysis; F:metallopeptidase activity	IPR001229 (SMART); IPR024079 (G3DSA:3.40.390.GENE3D); IPR021917 (PFAM); IPR001229 (G3DSA:2.100.10.GENE3D); PTHR21054:SF2 (PANTHER); PTHR21054 (PANTHER); IPR001229 (PROSITE_PROFILES); IPR001229 (SUPERFAMILY)			RL4_JR_00488	380.147	-1.02953	0.377209	-2.72932	0.00634642	0.013903	140.195	161.954	461.635	357.289	280.805	291.945	582.506	528.234	616.755
RL4_JR_00489	Rsp272_RL_00290	Y	-		beta-glucosidase M	P:polysaccharide catabolic process; C:membrane; F:hydrolase activity, hydrolyzing O-glycosyl compounds	IPR001764 (PRINTS); IPR026891 (SMART); IPR001764 (G3DSA:3.20.20.GENE3D); IPR001764 (PFAM); IPR002772 (PFAM); IPR026891 (PFAM); IPR002772 (G3DSA:3.40.50.GENE3D); PTHR30620:SF32 (PANTHER); IPR026892 (PANTHER); IPR026892 (PANTHER); IPR017853 (SUPERFAMILY); IPR002772 (SUPERFAMILY)			RL4_JR_00489	33.1968	-0.614727	0.741261	-0.8293	0.406935	0.501778	0	26.6748	61.0427	0	70.2012	7.68276	43.2201	42.0288	47.9212
RL4_JR_00490	Rsp272_RL_02760	N	-		nrm1		IPR013734 (PFAM); PTHR40468 (PANTHER)			RL4_JR_00490	152.374	-0.311704	0.306643	-1.01651	0.309388	0.399483	140.195	140.996	144.976	178.645	156.003	92.1931	202.201	129.136	187.02
RL4_JR_00491	-	N	-		hypothetical protein SPSK_00450	C:membrane; C:integral component of membrane	no IPS match			RL4_JR_00491	255.1	1.61802	0.234745	6.89266	5.48e-12	6.78e-11	345.815	327.719	354.811	297.741	241.804	403.345	118.78	104.896	100.984
RL4_JR_00492	Rsp272_RL_02757	N	-		hypothetical protein CMQ_325		no IPS match			RL4_JR_00492	637.734	0.433942	0.266353	1.6292	0.103271	0.158034	654.245	716.41	701.991	464.476	990.617	656.876	622.19	449.181	483.623
RL4_JR_00493	Rsp272_RL_02756	N	-		metacaspase partial		IPR029030 (G3DSA:3.40.50.GENE3D); PF00656 (PFAM); PTHR31773 (PANTHER); PTHR31773:SF9 (PANTHER); IPR029030 (SUPERFAMILY)			RL4_JR_00493	552.28	-0.398884	0.339769	-1.17399	0.2404	0.324014	598.167	369.637	343.365	786.037	452.408	464.807	462.882	874.239	618.977
RL4_JR_00494	Rsp272_RL_02755	N	-		microtubule associated	C:new mitotic spindle pole body; P:mitotic sister chromatid segregation; C:gamma-tubulin complex; C:horsetail nucleus leading edge	IPR012943 (PFAM); IPR019528 (PFAM); PTHR18937 (PANTHER)			RL4_JR_00494	11.315	-1.26574	0.824218	-1.53569	0.124614	0.185586	0	9.52673	22.891	0	0	7.68276	22.7388	14.6221	24.3732
RL4_JR_00495	-	N	-		hypothetical protein TOPH_02114	C:membrane; C:integral component of membrane	no IPS match			RL4_JR_00495	0						0	0	0	0	0	0	0	0	0
RL4_JR_00496	Rsp272_RL_02754	N	-		DNA repair and recombination rad54	C:nucleus; F:ATP binding; P:DNA geometric change; P:chromatin remodeling; P:heteroduplex formation; F:DNA translocase activity; P:telomere maintenance via recombination; P:positive regulation of endodeoxyribonuclease activity	IPR014001 (SMART); IPR001650 (SMART); IPR013967 (PFAM); IPR027417 (G3DSA:3.40.50.GENE3D); IPR027417 (G3DSA:3.40.50.GENE3D); IPR001650 (PFAM); IPR000330 (PFAM); PTHR10799 (PANTHER); IPR014001 (PROSITE_PROFILES); IPR001650 (PROSITE_PROFILES); IPR027417 (SUPERFAMILY); IPR027417 (SUPERFAMILY)			RL4_JR_00496	110.606	-0.824117	0.376821	-2.18703	0.0287406	0.0523467	140.195	83.8352	110.64	71.4579	23.4004	96.0344	164.34	134.844	170.707
RL4_JR_00497	Rsp272_RL_02753	Y	-		UDP-glucose:glyco glucosyltransferase	F:transferase activity, transferring glycosyl groups; P:carbohydrate derivative metabolic process; P:primary metabolic process; P:cellular metabolic process	IPR009448 (PFAM); IPR029044 (G3DSA:3.90.550.GENE3D); PTHR11226:SF0 (PANTHER); IPR009448 (PANTHER); IPR029044 (SUPERFAMILY)			RL4_JR_00497	519.526	0.959062	0.236793	4.05021	5.12e-05	0.000189943	644.899	754.517	618.057	666.94	507.009	526.269	376.36	263.12	318.565
RL4_JR_00498	Rsp272_RL_02752	N	-		coatomer subunit alpha	P:ER to Golgi vesicle-mediated transport; F:ubiquitin binding; P:retrograde vesicle-mediated transport, Golgi to ER; F:structural molecule activity; C:Golgi membrane; P:intracellular protein transport; C:COPI vesicle coat	IPR020472 (PRINTS); IPR001680 (SMART); IPR015943 (G3DSA:2.130.10.GENE3D); IPR010714 (PFAM); IPR001680 (PFAM); IPR016391 (PIRSF); IPR006692 (PFAM); IPR015943 (G3DSA:2.130.10.GENE3D); PTHR19876 (PANTHER); PTHR19876:SF1 (PANTHER); IPR001680 (PROSITE_PROFILES); IPR001680 (PROSITE_PROFILES); IPR001680 (PROSITE_PROFILES); IPR017986 (PROSITE_PROFILES); IPR001680 (PROSITE_PROFILES); IPR001680 (PROSITE_PR…	3.A.31.1.1	the endosomal sorting complexes required for transport iii (escrt-iii) family.	RL4_JR_00498	1167.35	-0.105773	0.190092	-0.556431	0.577916	0.664193	1373.92	1270.87	1052.99	976.591	1037.42	1114	1181.44	1225.4	1273.5
RL4_JR_00499	Rsp272_RL_02751	N	-		GANP Nin1 mts3 eIF-3 p25 family	C:proteasome regulatory particle, lid subcomplex; C:proteasome storage granule; P:ubiquitin-dependent protein catabolic process	IPR033464 (PFAM); IPR006746 (PANTHER)			RL4_JR_00499	364.06	0.564292	0.295322	1.91077	0.0560347	0.0936498	579.475	426.797	282.322	393.018	280.805	487.855	319.676	264.254	242.335
RL4_JR_00500	Rsp272_RL_02874	N	-		SPG20	C:microtubule organizing center; P:microtubule nucleation; C:spindle pole; F:gamma-tubulin binding	IPR009686 (PFAM); PTHR21068 (PANTHER); PTHR21068:SF20 (PANTHER); PTHR21068 (PANTHER)			RL4_JR_00500	813.473	3.10014	0.43089	7.19473	6.26e-13	8.51e-12	1514.11	1259.43	690.545	1822.18	803.414	829.738	201.739	64.7439	135.354
RL4_JR_00501	Rsp272_RL_02875	N	-		c6 zinc finger domain containing	F:binding	IPR007219 (SMART); IPR007219 (PFAM); IPR001138 (G3DSA:4.10.240.GENE3D); PTHR31313 (PANTHER); PTHR31313:SF6 (PANTHER); PTHR31313:SF6 (PANTHER); PTHR31313 (PANTHER); IPR001138 (PROSITE_PROFILES); IPR001138 (SUPERFAMILY)			RL4_JR_00501	43.0389	0.510731	0.652156	0.783141	0.433544	0.52826	93.4636	95.2673	22.891	47.6386	7.80014	19.2069	20.9981	46.6031	33.4814
RL4_JR_00502	Rsp272_RL_02877	N	-		exportin 1	C:nuclear envelope; P:RNA import into nucleus; P:mRNA-binding (hnRNP) protein import into nucleus; P:tRNA transport; C:cytosol; F:Ran GTPase binding; F:nuclear localization sequence binding	IPR001494 (SMART); IPR011989 (G3DSA:1.25.10.GENE3D); IPR013598 (PFAM); PTHR12363 (PANTHER); PTHR12363:SF33 (PANTHER); IPR016024 (SUPERFAMILY)	1.I.1.1.3	the eukaryotic nuclear pore complex (e-npc) family.	RL4_JR_00502	554.529	0.270722	0.227379	1.19062	0.233803	0.316474	738.363	603.994	434.929	678.85	569.41	514.745	493.073	471.27	486.13
RL4_JR_00503	Rsp272_RL_02878	N	-		5-formyltetrahydrofolate cyclo-ligase	P:folic acid-containing compound metabolic process; F:ligase activity	IPR002698 (PFAM); IPR024185 (G3DSA:3.40.50.GENE3D); IPR002698 (PTHR23407:PANTHER); PTHR23407 (PANTHER); SSF100950 (SUPERFAMILY)			RL4_JR_00503	57.9638	0.599781	0.574467	1.04406	0.296456	0.385232	149.542	47.6336	41.9668	23.8193	78.0014	53.7793	70.066	17.6717	39.1938
RL4_JR_00504	Rsp272_RL_02310	N	-		sodium bile acid transporter family	C:membrane	IPR016833 (PIRSF); IPR016833 (PFAM); IPR016833 (PANTHER); PTHR18640:SF5 (PANTHER)	2.A.28.3.7	the bile acid:na(+) symporter (bass) family.	RL4_JR_00504	98.8442	1.18953	0.523175	2.27368	0.0229855	0.0429529	177.581	102.889	152.607	0	101.402	192.069	63.5381	42.928	56.5851
RL4_JR_00505	Rsp272_RL_02879	N	-		sexual differentiation process isp4	P:mycelium development; C:membrane	IPR004813 (TIGRFAM); IPR004813 (PFAM); PTHR22601 (PANTHER); PTHR22601:SF18 (PANTHER)	2.A.67.1.5	the oligopeptide transporter (opt) family.	RL4_JR_00505	219.733	0.389892	0.28149	1.3851	0.166021	0.236375	205.62	243.884	289.953	202.464	226.204	257.372	231.251	133.163	187.686
RL4_JR_00506	Rsp272_RL_02880	N	-		Ph signal transduction	C:membrane; C:integral component of membrane	PS51257 (PROSITE_PROFILES)			RL4_JR_00506	0.855784	-1.36798	2.4024	-0.56942	0.569071	0.655569	0	0	0	0	0	0	2.28476	2.81495	2.60234
RL4_JR_00507	-	N	-		---NA---		no IPS match			RL4_JR_00507	0						0	0	0	0	0	0	0	0	0
RL4_JR_00508	Rsp272_RL_01082	N	-		N2,N2-dimethylguanosine tRNA methyltransferase	C:nuclear envelope; F:methyltransferase activity; P:tRNA methylation	IPR029063 (G3DSA:3.40.50.GENE3D); IPR002905 (PFAM); IPR002905 (PANTHER); PTHR10631:SF3 (PANTHER); IPR002905 (PROSITE_PROFILES); IPR029063 (SUPERFAMILY)	9.B.178.1.2	the mdmd complementing protein 1 (mcp1) family.	RL4_JR_00508	146.304	2.1161	0.521079	4.06099	4.89e-05	0.000182279	401.894	194.345	144.976	71.4579	241.804	126.765	73.738	22.0505	39.7016
RL4_JR_00509	Rsp272_RL_01083	N	-		diacylglycerol kinase catalytic domain-containing	P:phosphorylation; F:kinase activity	IPR001206 (SMART); IPR001206 (PFAM); PTHR12358 (PANTHER); PTHR12358:SF36 (PANTHER); IPR001206 (PROSITE_PROFILES); IPR016064 (SUPERFAMILY)			RL4_JR_00509	118.586	1.85413	0.402443	4.60718	4.08e-06	1.92e-05	149.542	140.996	206.019	47.6386	273.005	119.083	52.0055	38.2365	40.7489
RL4_JR_00510	-	N	-		set domain-containing 5	F:nucleotide binding; F:ATPase activity; F:ATP binding; C:cytoplasm; P:vacuole organization; P:intracellular protein transport	IPR001214 (SMART); G3DSA:2.170.270.10 (GENE3D); IPR001214 (PFAM); PTHR12197:SF177 (PANTHER); PTHR12197 (PANTHER); IPR001214 (PROSITE_PROFILES); SSF82199 (SUPERFAMILY)			RL4_JR_00510	32.8527	-0.642895	0.519239	-1.23815	0.215661	0.296098	56.0782	26.6748	15.2607	0	46.8008	23.0483	53.9639	41.7942	32.0532
RL4_JR_00511	Rsp272_RL_10704	N	-		Major facilitator superfamily general substrate transporter	P:transmembrane transport; C:integral component of membrane	IPR011701 (PFAM); G3DSA:1.20.1250.20 (GENE3D); G3DSA:1.20.1250.20 (GENE3D); PTHR23501 (PANTHER); PTHR23501:SF20 (PANTHER); IPR020846 (PROSITE_PROFILES); IPR020846 (SUPERFAMILY); IPR020846 (SUPERFAMILY)	2.A.1.3.52	the major facilitator superfamily (mfs).	RL4_JR_00511	277.494	-0.815908	0.510282	-1.59894	0.109835	0.166489	28.0391	222.925	282.322	250.103	390.007	153.655	472.538	304.015	393.842
RL4_JR_00512	Rsp272_RL_01084	N	-		DNA-binding creA	F:DNA binding; F:metal ion binding	IPR015880 (SMART); IPR013087 (G3DSA:3.30.160.GENE3D); IPR013087 (G3DSA:3.30.160.GENE3D); PTHR24409 (PANTHER); IPR007087 (PROSITE_PROFILES); IPR007087 (PROSITE_PROFILES); SSF57667 (SUPERFAMILY)			RL4_JR_00512	323.643	1.77021	0.265935	6.65654	2.8e-11	3.19e-10	504.704	402.028	320.474	535.934	296.405	484.014	138.446	109.392	121.39
RL4_JR_00513	Rsp272_RL_01085	N	-		rad55	F:DNA binding; P:DNA repair; F:catalytic activity; P:DNA recombination; C:intracellular organelle part	IPR003593 (SMART); IPR027417 (G3DSA:3.40.50.GENE3D); IPR013632 (PFAM); PTHR22942:SF29 (PANTHER); PTHR22942 (PANTHER); PTHR22942 (PANTHER); IPR020588 (PROSITE_PROFILES); IPR027417 (SUPERFAMILY)			RL4_JR_00513	208.321	-1.22223	0.364506	-3.35312	0.000799053	0.00222194	224.313	188.629	122.085	59.5482	132.602	130.607	240.526	418.881	357.695
RL4_JR_00514	Rsp272_RL_01086	Y	-		prp 4 c domain-containing	C:membrane; C:integral component of membrane	no IPS match			RL4_JR_00514	338.706	-0.390566	0.233803	-1.67049	0.0948216	0.146921	271.045	278.18	301.398	285.832	366.606	338.041	422.899	452.934	331.418
RL4_JR_00515	Rsp272_RL_01087	N	-		hypothetical protein SPSK_00576		no IPS match			RL4_JR_00515	118.357	-0.0261821	0.44793	-0.0584512	0.953389	0.966638	56.0782	76.2138	76.3033	95.2772	234.004	169.021	145.273	97.4287	115.614
RL4_JR_00516	Rsp272_RL_01088	N	-		TFIID associated		IPR001487 (PRINTS); IPR001487 (SMART); IPR001487 (G3DSA:1.20.920.GENE3D); G3DSA:3.30.710.10 (GENE3D); IPR000210 (PFAM); IPR001487 (PFAM); PTHR22880 (PANTHER); IPR001487 (PROSITE_PROFILES); IPR000210 (PROSITE_PROFILES); IPR001487 (SUPERFAMILY); IPR011333 (SUPERFAMILY)			RL4_JR_00516	50.2092	-1.06945	0.435575	-2.45525	0.0140786	0.0280053	37.3855	41.9176	45.782	47.6386	15.6003	30.731	56.2759	105.717	70.8345
RL4_JR_00517	Rsp272_RL_01089	N	-		import inner membrane translocase subunit tim-21	C:membrane part	IPR013261 (PFAM); IPR013261 (PANTHER)	3.A.8.1.1	the mitochondrial protein translocase (mpt) family.	RL4_JR_00517	92.7312	-1.80201	0.416782	-4.32362	1.53e-05	6.36e-05	56.0782	70.4978	76.3033	23.8193	15.6003	46.0965	150.278	195.717	200.19
RL4_JR_00518	Rsp272_RL_01090	N	-		arf gtpase-activating	P:ER to Golgi vesicle-mediated transport; P:retrograde vesicle-mediated transport, Golgi to ER; F:GTPase activator activity; C:Golgi membrane; P:COPI coating of Golgi vesicle; C:endoplasmic reticulum-Golgi intermediate compartment; P:positive regulation of GTPase activity; C:COPI vesicle coat	IPR001164 (PRINTS); IPR001164 (SMART); IPR001164 (PFAM); PTHR23180:SF16 (PANTHER); PTHR23180 (PANTHER); IPR001164 (PROSITE_PROFILES); SSF57863 (SUPERFAMILY)	3.A.30.1.1	the endoplasmic reticulum surface retrieval pathway (er-surf).	RL4_JR_00518	478.498	0.329351	0.249157	1.32186	0.186214	0.261357	635.553	485.863	370.071	643.121	553.81	407.186	402.037	413.094	395.747
RL4_JR_00519	Rsp272_RL_01091	N	-		2-nitropropane dioxygenase	F:dioxygenase activity; F:nitronate monooxygenase activity; P:oxidation-reduction process	IPR004136 (PFAM); IPR013785 (G3DSA:3.20.20.GENE3D); PTHR32332 (PANTHER); PTHR32332:SF23 (PANTHER); PTHR32332 (PANTHER); PTHR32332:SF23 (PANTHER); SSF51412 (SUPERFAMILY)			RL4_JR_00519	211.225	2.72752	0.550897	4.95106	7.38e-07	4.1e-06	102.81	114.321	339.55	702.669	187.203	322.676	38.977	35.1869	57.6324
RL4_JR_00520	Rsp272_RL_01092	N	-		folic acid synthesis	P:folic acid-containing compound biosynthetic process; F:2-amino-4-hydroxy-6-hydroxymethyldihydropteridine diphosphokinase activity; C:cytosol; P:phosphorylation; F:dihydropteroate synthase activity; F:kinase activity	IPR000489 (PFAM); IPR000550 (PFAM); IPR000489 (G3DSA:3.20.20.GENE3D); IPR006390 (TIGRFAM); IPR000550 (G3DSA:3.30.70.GENE3D); IPR000550 (TIGRFAM); PTHR20941:SF1 (PANTHER); PTHR20941 (PANTHER); IPR000489 (PROSITE_PROFILES); IPR000550 (SUPERFAMILY); IPR011005 (SUPERFAMILY)			RL4_JR_00520	98.4418	1.78598	0.379458	4.70666	2.52e-06	1.25e-05	196.274	150.522	95.3792	47.6386	117.002	165.179	45.7224	28.4623	39.7968
RL4_JR_00521	Rsp272_RL_01093	N	-		calcium proton exchanger	C:integral component of membrane; P:calcium ion transmembrane transport; F:calcium:proton antiporter activity	IPR004837 (PFAM); IPR004798 (TIGRFAM); PTHR31503:SF14 (PANTHER); PTHR31503 (PANTHER)	2.A.19.2.4	the ca(2+):cation antiporter (caca) family.	RL4_JR_00521	28.1042	-2.22788	0.68118	-3.27062	0.00107314	0.00288005	0	7.62138	38.1517	0	15.6003	7.68276	50.8088	64.0793	68.9938
RL4_JR_00522	Rsp272_RL_01094	N	-		nitrate reductase	F:nitrate reductase (NADPH) activity; F:molybdenum ion binding; P:oxidation-reduction process; P:nitric oxide biosynthetic process; F:heme binding; F:molybdopterin cofactor binding; P:nitrate assimilation	IPR008335 (PRINTS); IPR001199 (PRINTS); IPR001834 (PRINTS); IPR001199 (SMART); IPR012137 (PIRSF); IPR005066 (PFAM); G3DSA:2.40.30.10 (GENE3D); IPR008333 (PFAM); IPR001199 (PFAM); IPR001199 (G3DSA:3.10.120.GENE3D); IPR001433 (PFAM); IPR000572 (PFAM); IPR000572 (G3DSA:3.90.420.GENE3D); IPR005066 (G3DSA:2.60.40.GENE3D); G3DSA:3.40.50.80 (GENE3D); PTHR19370 (PANTHER); PTHR19370:SF95 (PANTHER); IPR001…			RL4_JR_00522	99.7284	-0.699628	0.415651	-1.68321	0.0923347	0.143568	46.7318	49.539	99.1943	178.645	46.8008	84.5103	126.26	119.636	146.239
RL4_JR_00523	Rsp272_RL_01095	N	-		MIF4G domain-containing	C:polysome; F:RNA binding; C:cytoplasm; P:nuclear-transcribed mRNA catabolic process, 3'-5' exonucleolytic nonsense-mediated decay	IPR003890 (SMART); IPR003890 (PFAM); IPR007193 (PFAM); IPR016021 (G3DSA:1.25.40.GENE3D); PTHR12839 (PANTHER); IPR016024 (SUPERFAMILY); IPR016024 (SUPERFAMILY)			RL4_JR_00523	448.569	-1.99701	0.362299	-5.51205	3.55e-08	2.49e-07	186.927	211.493	282.322	166.735	148.203	334.2	609.161	1279.01	819.072
RL4_JR_00524	Rsp272_RL_01096	N	-		chitin synthase d	C:integral component of membrane; F:chitin synthase activity	IPR029044 (G3DSA:3.90.550.GENE3D); PF03142 (PFAM); IPR004835 (PANTHER); PTHR22914:SF21 (PANTHER); IPR029044 (SUPERFAMILY)	4.D.1.1.12	the putative vectorial glycosyl polymerization (vgp) family.	RL4_JR_00524	93.9329	0.562826	0.52896	1.06402	0.287318	0.37509	121.503	165.765	202.204	35.7289	62.4011	38.4138	66.2853	76.7075	76.3883
RL4_JR_00525	Rsp272_RL_01097	N	-		Heat shock hsp88	C:nucleus; F:ATP binding; P:mycelium development; C:cytosol	IPR013126 (PRINTS); IPR013126 (PFAM); G3DSA:3.90.640.10 (GENE3D); IPR029047 (G3DSA:2.60.34.GENE3D); IPR029048 (G3DSA:1.20.1270.GENE3D); G3DSA:3.30.30.30 (GENE3D); G3DSA:3.30.420.40 (GENE3D); G3DSA:3.30.420.40 (GENE3D); PTHR19375:SF78 (PANTHER); PTHR19375 (PANTHER); PTHR19375:SF78 (PANTHER); SSF53067 (SUPERFAMILY); SSF53067 (SUPERFAMILY); IPR029047 (SUPERFAMILY); IPR029048 (SUPERFAMILY)	1.A.33.1.3	the cation channel-forming heat shock protein-70 (hsp70) family.	RL4_JR_00525	6329.66	2.19231	0.572178	3.83152	0.000127353	0.00043324	16262.7	13253.6	2651.54	10575.8	6294.71	2312.51	2133.29	1476.72	2006.12
RL4_JR_00526	Rsp272_RL_01099	N	-		eukaryotic translation initiation factor 5B	F:GTP binding; F:translation initiation factor activity; F:GTPase activity; P:translational initiation	IPR000795 (PRINTS); G3DSA:2.40.30.10 (GENE3D); IPR023115 (PFAM); IPR027417 (G3DSA:3.40.50.GENE3D); PF00009 (PFAM); IPR004161 (PFAM); IPR005225 (TIGRFAM); G3DSA:2.40.30.10 (GENE3D); IPR023115 (G3DSA:3.40.50.GENE3D); PTHR23115 (PANTHER); PTHR23115:SF186 (PANTHER); PTHR23115:SF186 (PANTHER); PTHR23115 (PANTHER); PTHR23115:SF186 (PANTHER); IPR000795 (PROSITE_PROFILES); IPR023115 (SUPERFAMILY); IPR027…			RL4_JR_00526	956.252	-0.703057	0.219512	-3.20282	0.00136089	0.0035415	775.748	607.805	701.991	881.314	858.015	933.455	1239.81	1198.58	1409.55
RL4_JR_00527	Rsp272_RL_01100	N	-		thermotolerance		IPR015943 (G3DSA:2.130.10.GENE3D); PF10433 (PFAM); IPR017986 (SUPERFAMILY)			RL4_JR_00527	469.781	-1.93946	0.3506	-5.53182	3.17e-08	2.25e-07	233.659	228.641	221.28	202.464	234.004	322.676	546.113	1424.76	814.438
RL4_JR_00528	Rsp272_RL_01102	N	-		gtpase-activating gyp10	C:intracellular membrane-bounded organelle; C:cytoplasmic part	IPR000195 (SMART); G3DSA:1.10.8.270 (GENE3D); IPR000195 (PFAM); PTHR20913 (PANTHER); PTHR20913:SF7 (PANTHER); PTHR20913 (PANTHER); PTHR20913:SF7 (PANTHER); IPR000195 (PROSITE_PROFILES); IPR000195 (SUPERFAMILY); IPR000195 (SUPERFAMILY)			RL4_JR_00528	231.726	-0.668528	0.348353	-1.91911	0.0549705	0.0921547	177.581	95.2673	202.204	309.651	218.404	176.703	281.461	344.128	280.133
RL4_JR_00529	Rsp272_RL_01104	N	-		vps52 sac2 family		IPR007258 (PFAM); IPR007258 (PANTHER)			RL4_JR_00529	198.041	0.582127	0.290534	2.00365	0.045108	0.077549	261.698	209.588	179.313	309.651	163.803	218.959	185.283	122.529	131.545
RL4_JR_00530	Rsp272_RL_01105	N	-		eukaryotic translation initiation factor 5A-2	F:translation initiation factor activity; P:positive regulation of translational termination; F:translation elongation factor activity; F:ribosome binding; P:translational frameshifting; P:translational initiation; P:positive regulation of translational elongation	IPR020189 (SMART); G3DSA:2.40.50.140 (GENE3D); IPR001884 (PIRSF); IPR020189 (PFAM); IPR014722 (G3DSA:2.30.30.GENE3D); IPR001884 (TIGRFAM); IPR001884 (PANTHER); IPR012340 (SUPERFAMILY); IPR008991 (SUPERFAMILY)	1.I.1.1.3	the eukaryotic nuclear pore complex (e-npc) family.	RL4_JR_00530	2391.86	-1.66897	0.302917	-5.50965	3.6e-08	2.53e-07	1336.53	1192.75	1438.32	1488.71	1326.02	1532.71	2760.56	6733.72	3717.38
RL4_JR_00531	Rsp272_RL_01106	N	-		RNA polymerase 1 specific transcription initiation factor	C:nucleus; P:cellular nitrogen compound biosynthetic process; C:intracellular non-membrane-bounded organelle; P:gene expression; C:macromolecular complex; P:primary metabolic process; P:cellular macromolecule biosynthetic process	IPR021752 (PFAM); IPR033599 (PTHR31576:PANTHER); PTHR31576 (PANTHER)			RL4_JR_00531	128.065	-1.12028	0.285215	-3.92786	8.57e-05	0.000302937	65.4245	97.1726	95.3792	83.3675	109.202	96.0344	171.792	216.634	217.581
RL4_JR_00532	Rsp272_RL_01107	N	-		yip1 domain family	C:integral component of membrane; C:endoplasmic reticulum	IPR006977 (PFAM); PTHR12822:SF2 (PANTHER); PTHR12822 (PANTHER)	9.B.135.2.4	the membrane trafficking yip (yip) family.	RL4_JR_00532	300.235	-0.323462	0.306911	-1.05393	0.291916	0.380238	327.123	367.732	259.431	297.741	241.804	169.021	271.56	404.962	362.741
RL4_JR_00533	Rsp272_RL_01108	N	-		rhodanese domain containing		IPR001763 (SMART); IPR001763 (PFAM); IPR001763 (G3DSA:3.40.250.GENE3D); PTHR12231:SF151 (PANTHER); PTHR12231 (PANTHER); IPR001763 (PROSITE_PROFILES); IPR001763 (SUPERFAMILY)	9.B.102.4.1	the yede/yeee (yede/yeee) family.	RL4_JR_00533	103.453	0.288217	0.541538	0.53222	0.594574	0.679027	196.274	129.563	141.161	35.7289	23.4004	130.607	129.035	54.0706	91.2407
RL4_JR_00534	Rsp272_RL_01109	N	-		rab GDP-dissociation inhibitor	F:Rab GDP-dissociation inhibitor activity; P:vesicle-mediated transport; C:cell division site; F:oxidoreductase activity; P:small GTPase mediated signal transduction; P:protein transport; P:regulation of catalytic activity; C:cytosol; P:oxidation-reduction process; F:transferase activity	IPR018203 (PRINTS); IPR000806 (PRINTS); IPR023753 (G3DSA:3.50.50.GENE3D); G3DSA:3.30.519.10 (GENE3D); IPR018203 (PFAM); PTHR11787 (PANTHER); PTHR11787:SF8 (PANTHER); IPR023753 (SUPERFAMILY); IPR023753 (SUPERFAMILY)			RL4_JR_00534	1871.21	-0.644385	0.221527	-2.90883	0.0036278	0.00841295	1168.3	1556.67	1674.86	1500.62	1755.03	1786.24	2236.05	2955.54	2207.61
RL4_JR_00535	Rsp272_RL_01110	N	-		50S ribosomal l4	F:structural constituent of ribosome; C:mitochondrial ribosome; P:translation	IPR010729 (PFAM); PTHR21183:SF18 (PANTHER); IPR010729 (PANTHER)			RL4_JR_00535	174.892	1.09904	0.432328	2.54213	0.0110178	0.0226399	149.542	243.884	160.237	345.38	179.403	199.752	157.295	45.2347	93.3035
RL4_JR_00536	Rsp272_RL_01111	N	-	Effector probability:0.677	hypothetical protein SPBR_08014	C:integral component of membrane	no IPS match			RL4_JR_00536	76.9601	-0.609281	0.437378	-1.39303	0.16361	0.233351	121.503	81.9299	45.782	71.4579	46.8008	30.731	71.3444	121.981	101.111
RL4_JR_00537	Rsp272_RL_01112	N	-		c2h2 transcription factor	F:nucleic acid binding; F:metal ion binding	IPR015880 (SMART); IPR013087 (G3DSA:3.30.160.GENE3D); IPR013087 (G3DSA:3.30.160.GENE3D); PTHR24409 (PANTHER); IPR007087 (PROSITE_PROFILES); SSF57667 (SUPERFAMILY)			RL4_JR_00537	667.518	-2.12187	0.341767	-6.20853	5.35e-10	5.08e-09	261.698	295.329	316.659	238.193	452.408	322.676	851.074	2047.41	1222.21
RL4_JR_00538	Rsp272_RL_01113	N	-		spc97 spc98 family	C:microtubule cytoskeleton; C:cytoskeletal part	IPR007259 (PFAM); IPR007259 (PANTHER); PTHR19302:SF35 (PANTHER); IPR007259 (PANTHER); PTHR19302:SF35 (PANTHER)			RL4_JR_00538	136.594	-1.50229	0.368565	-4.07604	4.58e-05	0.000171999	56.0782	93.3619	91.564	83.3675	85.8015	92.1931	154.983	348.898	223.103
RL4_JR_00539	Rsp272_RL_01114	N	-		ct20 family	C:H4/H2A histone acetyltransferase complex; P:regulation of transcription, DNA-templated	IPR012423 (PFAM); PTHR13581 (PANTHER); IPR012423 (PTHR13581:PANTHER)			RL4_JR_00539	23.7678	-0.760639	0.65698	-1.15778	0.246953	0.331338	0	43.8229	19.0758	0	15.6003	26.8896	38.8954	31.0036	38.6226
RL4_JR_00540	Rsp272_RL_01115	Y	-		tat pathway signal sequence	C:nucleus	IPR018812 (PFAM); PTHR10335:SF8 (PANTHER); PTHR10335 (PANTHER); PTHR10335 (PANTHER)			RL4_JR_00540	170.217	-1.18278	0.379993	-3.11264	0.00185421	0.00464717	37.3855	91.4566	167.867	154.825	117.002	145.972	222.003	341.9	253.538
RL4_JR_00541	-	N	-		hypothetical protein CMQ_4073	P:biological_process; P:peroxisome inheritance; C:extrinsic component of intraperoxisomal membrane; C:cellular_component; F:molecular_function	IPR024758 (PFAM)			RL4_JR_00541	374.598	-1.04615	0.306569	-3.41245	0.000643824	0.00183358	373.855	281.991	213.649	190.554	257.405	338.041	435.166	752.062	528.656
RL4_JR_00542	Rsp272_RL_01117	N	-		MFS multidrug	P:transmembrane transport; C:integral component of membrane	IPR011701 (PFAM); G3DSA:1.20.1250.20 (GENE3D); PTHR23501 (PANTHER); PTHR23501:SF68 (PANTHER); IPR020846 (PROSITE_PROFILES); IPR020846 (SUPERFAMILY)	2.A.1.3.73	the major facilitator superfamily (mfs).	RL4_JR_00542	61.3239	-1.93359	0.699554	-2.76404	0.00570914	0.0126343	0	60.9711	38.1517	0	7.80014	65.3034	93.9744	147.981	137.734
RL4_JR_00543	Rsp272_RL_01119	N	-		transmembrane	C:integral component of membrane	PF07264 (PFAM); PTHR38421:SF1 (PANTHER); PTHR38421 (PANTHER)			RL4_JR_00543	210.378	1.56048	0.320251	4.87266	1.1e-06	5.86e-06	261.698	301.045	347.18	202.464	179.403	322.676	125.036	71.5467	82.3546
RL4_JR_00544	Rsp272_RL_01120	N	-		formamidase	F:hydrolase activity, acting on carbon-nitrogen (but not peptide) bonds, in linear amides; P:cellular nitrogen compound biosynthetic process; C:integral component of membrane	G3DSA:2.60.120.580 (GENE3D); IPR004304 (PFAM); PTHR31891:SF1 (PANTHER); PTHR31891 (PANTHER); SSF141130 (SUPERFAMILY)			RL4_JR_00544	147.17	-2.07072	0.523871	-3.95273	7.73e-05	0.000275896	65.4245	102.889	91.564	131.006	15.6003	23.0483	300.528	215.539	378.927
RL4_JR_00545	Rsp272_RL_01121	N	-		ubiquitin thioesterase OTU1	P:proteolysis; F:peptidase activity	PTHR13312:SF0 (PANTHER); PTHR13312 (PANTHER); IPR003323 (PROSITE_PROFILES); SSF54001 (SUPERFAMILY)	3.A.16.1.2	the endoplasmic reticular retrotranslocon (er-rt) family.	RL4_JR_00545	570.643	1.96398	0.312409	6.28656	3.25e-10	3.19e-09	934.636	819.299	522.678	690.759	1084.22	503.221	203.534	157.129	220.311
RL4_JR_00546	Rsp272_RL_01122	N	-		Chromatin structure-remodeling complex subunit RSC1	C:nucleus; F:chromatin binding; C:RSC complex	IPR001487 (PRINTS); IPR001025 (SMART); IPR001487 (SMART); IPR001487 (G3DSA:1.20.920.GENE3D); IPR001025 (PFAM); IPR001487 (PFAM); IPR001487 (G3DSA:1.20.920.GENE3D); PTHR16062 (PANTHER); IPR001487 (PROSITE_PROFILES); IPR001025 (PROSITE_PROFILES); IPR001487 (PROSITE_PROFILES); IPR001487 (SUPERFAMILY); IPR001487 (SUPERFAMILY)			RL4_JR_00546	554.866	1.31802	0.354093	3.72225	0.000197458	0.000636933	869.212	619.237	469.266	1071.87	429.008	706.814	353.785	190.127	284.481
RL4_JR_00547	Rsp272_RL_01123	N	-		orotate phosphoribosyltransferase	P:nucleoside metabolic process; P:pyrimidine nucleotide biosynthetic process; F:orotate phosphoribosyltransferase activity	IPR029057 (G3DSA:3.40.50.GENE3D); IPR000836 (PFAM); IPR004467 (TIGRFAM); PTHR19278 (PANTHER); IPR023031 (HAMAP); IPR029057 (SUPERFAMILY)			RL4_JR_00547	194.266	1.96422	0.536175	3.6634	0.000248891	0.000783958	196.274	270.559	274.692	333.47	124.802	349.565	118.508	16.9288	63.5987
RL4_JR_00548	Rsp272_RL_01124	N	-	Effector probability:0.648	polyamine acetyltransferase	F:N-acetyltransferase activity	IPR016181 (G3DSA:3.40.630.GENE3D); IPR000182 (PFAM); PTHR10908 (PANTHER); PTHR10908:SF0 (PANTHER); IPR000182 (PROSITE_PROFILES); IPR016181 (SUPERFAMILY)			RL4_JR_00548	93.3806	-0.614123	0.490802	-1.25127	0.210837	0.290291	102.81	62.8764	87.7488	23.8193	54.601	138.29	177.858	62.2418	130.181
RL4_JR_00549	Rsp272_RL_01125	N	-		cytochrome p450 61	F:iron ion binding; C:integral component of membrane; P:ergosterol biosynthetic process; F:C-22 sterol desaturase activity; P:oxidation-reduction process; F:monooxygenase activity; F:heme binding	IPR001128 (PRINTS); IPR002403 (PRINTS); IPR001128 (G3DSA:1.10.630.GENE3D); IPR001128 (PFAM); PTHR24286:SF0 (PANTHER); PTHR24286 (PANTHER); IPR001128 (SUPERFAMILY)			RL4_JR_00549	3131.82	0.30379	0.217868	1.39437	0.163205	0.232933	2616.98	2779.9	4074.6	3858.73	3619.26	3115.36	2588.77	2674.87	2857.88
RL4_JR_00550	Rsp272_RL_01126	Y	-		phosphatidylethanolamine-binding pebp	C:membrane	IPR008914 (PFAM); IPR008914 (G3DSA:3.90.280.GENE3D); PTHR11362 (PANTHER); IPR008914 (SUPERFAMILY)			RL4_JR_00550	521.799	4.39452	0.305538	14.3829	6.63e-47	4.35e-45	429.933	676.398	1030.1	988.501	670.812	791.324	43.4377	32.8411	32.8466
RL4_JR_00551	-	N	-		---NA---		no IPS match			RL4_JR_00551	659.174	5.63267	0.472966	11.9092	1.06e-32	4.6e-31	1551.5	950.767	526.493	1572.07	858.015	414.869	10.7982	22.6369	25.4204
RL4_JR_00552	Rsp272_RL_01128	N	-		rhomboid family membrane	C:membrane	no IPS match			RL4_JR_00552	78.3741	-0.52741	0.514535	-1.02502	0.305352	0.395055	56.0782	93.3619	49.5972	11.9096	132.602	61.462	61.9334	157.559	80.863
RL4_JR_00553	Rsp272_RL_01129	N	-		Rhomboid family	C:membrane; F:peptidase activity	IPR022764 (G3DSA:1.20.1540.GENE3D); IPR022764 (PFAM); PTHR22936:SF4 (PANTHER); PTHR22936:SF4 (PANTHER); IPR002610 (PANTHER); SSF144091 (SUPERFAMILY)	9.B.104.1.11	the rhomboid protease (rhomboid) family.	RL4_JR_00553	364.351	0.969349	0.408046	2.37559	0.017521	0.0337543	495.357	249.6	381.517	833.675	202.804	457.124	218.657	209.988	230.434
RL4_JR_00554	Rsp272_RL_01131	N	-		mitochondrial mRNA processing	P:mitochondrial RNA metabolic process; C:mitochondrion; P:RNA processing; P:organelle organization	IPR013943 (PFAM); PTHR31014 (PANTHER)			RL4_JR_00554	205.653	-1.76977	0.380734	-4.6483	3.35e-06	1.6e-05	205.62	118.131	110.64	95.2772	62.4011	96.0344	269.602	536.718	356.457
RL4_JR_00555	Rsp272_RL_01132	N	-		Cohesin loading factor	C:nucleus; P:mitotic sister chromatid cohesion; C:cytoplasmic part	IPR019440 (PFAM)			RL4_JR_00555	243.421	-1.50773	0.502473	-3.00063	0.00269425	0.00647216	308.43	200.061	118.27	95.2772	46.8008	134.448	255.676	651.505	380.323
RL4_JR_00556	Rsp272_RL_01133	N	-		alpha beta hydrolase fold family	F:hydrolase activity	IPR000073 (PFAM); IPR012020 (PIRSF); IPR029058 (G3DSA:3.40.50.GENE3D); PTHR10794 (PANTHER); IPR029058 (SUPERFAMILY)			RL4_JR_00556	182.141	-0.898859	0.350015	-2.56806	0.010227	0.0211931	205.62	125.753	129.716	131.006	93.6016	165.179	174.703	363.325	250.364
RL4_JR_00557	Rsp272_RL_01134	N	-		60s ribosomal subunit assembly export loc1		PTHR28028 (PANTHER)			RL4_JR_00557	98.0983	-1.50955	0.562999	-2.68127	0.00733432	0.0158312	74.7709	59.0657	7.63033	119.096	62.4011	53.7793	103.304	256.122	146.715
RL4_JR_00558	Rsp272_RL_01135	N	-	Effector probability:0.728	imidazoleglycerol-phosphate dehydratase	C:nucleus; F:imidazoleglycerol-phosphate dehydratase activity; C:cytosol; P:histidine biosynthetic process	IPR000807 (PFAM); G3DSA:3.30.230.40 (GENE3D); G3DSA:3.30.230.40 (GENE3D); PTHR23133 (PANTHER); IPR000807 (PTHR23133:PANTHER); IPR000807 (HAMAP); IPR020568 (SUPERFAMILY); IPR020568 (SUPERFAMILY)			RL4_JR_00558	151.256	-1.544	0.467569	-3.30218	0.00095938	0.00261861	102.81	81.9299	202.204	59.5482	62.4011	38.4138	258.885	253.776	301.332
RL4_JR_00559	Rsp272_RL_01136	N	-		imidazoleglycerol-phosphate dehydratase	C:membrane	PTHR39153 (PANTHER)			RL4_JR_00559	51.8209	-1.33181	0.527089	-2.52673	0.011513	0.0234947	37.3855	28.5802	41.9668	0	15.6003	72.9862	118.1	74.7136	77.0547
RL4_JR_00560	Rsp272_RL_01137	N	-		replication factor c subunit 4	C:nucleus; C:Elg1 RFC-like complex; F:DNA binding; F:ATP binding; P:UV-damage excision repair; P:leading strand elongation; C:cytosol; C:DNA replication factor C complex; C:Rad17 RFC-like complex	IPR003593 (SMART); IPR013748 (PFAM); IPR027417 (G3DSA:3.40.50.GENE3D); G3DSA:1.20.272.10 (GENE3D); IPR003959 (PFAM); G3DSA:1.10.8.60 (GENE3D); PTHR11669 (PANTHER); PTHR11669:SF5 (PANTHER); IPR027417 (SUPERFAMILY); IPR008921 (SUPERFAMILY)			RL4_JR_00560	92.0675	-1.65065	0.364269	-4.53141	5.86e-06	2.67e-05	102.81	64.7817	45.782	35.7289	31.2005	42.2552	156.343	184.458	165.249
RL4_JR_00561	Rsp272_RL_01138	N	-		atp nad kinase	F:NAD+ kinase activity; P:NAD metabolic process; P:phosphorylation; P:NADP biosynthetic process	IPR002504 (PFAM); IPR017437 (G3DSA:2.60.200.GENE3D); IPR017438 (G3DSA:3.40.50.GENE3D); PTHR20275:SF11 (PANTHER); IPR002504 (PANTHER); IPR002504 (PANTHER); IPR016064 (SUPERFAMILY)			RL4_JR_00561	192.558	-0.417582	0.3887	-1.0743	0.282687	0.370437	289.737	192.44	213.649	107.187	62.4011	169.021	268.269	208.228	222.088
RL4_JR_00562	Rsp272_RL_01139	Y	-		hypothetical protein SPSK_04448		no IPS match			RL4_JR_00562	33.4293	0.356868	0.749972	0.475842	0.634187	0.714584	0	72.4031	76.3033	0	46.8008	15.3655	23.854	30.3389	35.7981
RL4_JR_00563	Rsp272_RL_01140	N	-		kinesin-II 85 kDa subunit	F:ATP binding; F:microtubule motor activity; P:plus-end-directed vesicle transport along microtubule; C:microtubule; F:microtubule binding	IPR001752 (PRINTS); IPR001752 (SMART); IPR001752 (PFAM); IPR001752 (G3DSA:3.40.850.GENE3D); IPR032923 (PTHR24115:PANTHER); IPR027640 (PANTHER); IPR027640 (PANTHER); IPR001752 (PROSITE_PROFILES); IPR027417 (SUPERFAMILY)	1.P.1.1.1	the polyoma virus sv40 er penitration channel (vpec) family.	RL4_JR_00563	112.085	-0.37439	0.511576	-0.731837	0.464268	0.558389	56.0782	40.0123	129.716	47.6386	195.003	142.131	172.663	91.9161	133.608
RL4_JR_00564	Rsp272_RL_01142	N	-		eukaryotic initiation factor 4E	F:translation initiation factor activity; C:cytoplasm; P:translational initiation	IPR001040 (PFAM); IPR023398 (G3DSA:3.30.760.GENE3D); PTHR11960:SF6 (PANTHER); IPR001040 (PANTHER); IPR023398 (SUPERFAMILY)			RL4_JR_00564	125.872	0.220081	0.321517	0.68451	0.493653	0.586375	93.4636	181.008	148.792	154.825	93.6016	115.241	140.866	101.143	103.903
RL4_JR_00565	Rsp272_RL_01143	N	-		ef-hand superfamily Ca2+-modulated		IPR011992 (G3DSA:1.10.238.GENE3D); IPR011992 (G3DSA:1.10.238.GENE3D); IPR011992 (SUPERFAMILY)	8.A.82.1.7	the calmodulin calcium binding protein (calmodulin) family.	RL4_JR_00565	36.575	0.912634	0.633277	1.44113	0.149548	0.216708	9.34636	40.0123	72.4882	59.5482	15.6003	61.462	40.2281	9.22679	21.263
RL4_JR_00566	-	N	-		---NA---		no IPS match			RL4_JR_00566	0						0	0	0	0	0	0	0	0	0
RL4_JR_00567	Rsp272_RL_01145	N	-		DASH complex subunit ASK1	C:mitotic spindle; P:mycelium development; C:condensed nuclear chromosome kinetochore	IPR013964 (PFAM); PTHR28200 (PANTHER)			RL4_JR_00567	91.6419	-0.984104	0.361935	-2.71901	0.00654775	0.0142795	74.7709	93.3619	80.1185	23.8193	78.0014	53.7793	119.923	170.187	130.815
RL4_JR_00568	Rsp272_RL_01146	N	-		---NA---		no IPS match			RL4_JR_00568	182.802	-1.30009	0.64002	-2.03133	0.0422211	0.0732557	37.3855	72.4031	110.64	35.7289	405.607	76.8276	293.701	302.647	310.282
RL4_JR_00569	-	N	-		fad binding	F:oxidoreductase activity; F:protein heterodimerization activity; C:membrane; C:integral component of membrane; C:FANCM-MHF complex; P:oxidation-reduction process	IPR023753 (G3DSA:3.50.50.GENE3D); IPR023753 (G3DSA:3.50.50.GENE3D); IPR023753 (PFAM); IPR023753 (SUPERFAMILY)			RL4_JR_00569	0.777643	-1.22966	2.4898	-0.493881	0.62139	0.703164	0	0	0	0	0	0	2.47516	2.61947	1.90415
RL4_JR_00570	Rsp272_RL_01147	N	-		NADP-dependent malic enzyme	F:oxaloacetate decarboxylase activity; P:malate metabolic process; F:metal ion binding; F:NAD binding; F:malate dehydrogenase (decarboxylating) (NAD+) activity; P:oxidation-reduction process; F:malate dehydrogenase (decarboxylating) (NADP+) activity	IPR001891 (PRINTS); IPR012301 (SMART); IPR012302 (SMART); IPR001891 (PIRSF); IPR012302 (PFAM); IPR012301 (PFAM); IPR016040 (G3DSA:3.40.50.GENE3D); IPR012301 (G3DSA:3.40.50.GENE3D); PTHR23406:SF2 (PANTHER); PTHR23406 (PANTHER); IPR016040 (SUPERFAMILY); SSF53223 (SUPERFAMILY)			RL4_JR_00570	1501.15	-0.380987	0.615322	-0.619167	0.535806	0.625792	3084.3	706.883	736.327	952.772	2215.24	495.538	1191.37	3264.76	863.121
RL4_JR_00571	Rsp272_RL_01148	N	-		gas2 domain containing	P:cell cycle arrest; C:membrane; C:integral component of membrane	IPR003108 (PFAM); IPR003108 (G3DSA:3.30.920.GENE3D); IPR003108 (PROSITE_PROFILES); IPR003108 (SUPERFAMILY)			RL4_JR_00571	275.905	-1.34818	0.395322	-3.41033	0.000648854	0.00184629	233.659	125.753	206.019	178.645	202.804	153.655	270.608	762.618	349.38
RL4_JR_00572	Rsp272_RL_01149	N	-		cutinase transcription factor 1 beta	C:nucleus; F:DNA binding; F:zinc ion binding; P:transcription, DNA-templated; F:RNA polymerase II transcription factor activity, sequence-specific DNA binding; P:regulation of transcription from RNA polymerase II promoter	IPR007219 (SMART); IPR007219 (PFAM); PTHR19444 (PANTHER); PTHR19444:SF21 (PANTHER); PTHR19444:SF21 (PANTHER)			RL4_JR_00572	774.022	-0.378383	0.400753	-0.94418	0.345077	0.437401	1364.57	737.369	663.839	476.386	483.608	499.379	583.893	1165.31	991.842
RL4_JR_00573	-	N	-		cutinase transcription factor 1 beta	F:metal ion binding; P:regulation of transcription, DNA-templated	IPR001138 (SMART); IPR001138 (PFAM); IPR001138 (G3DSA:4.10.240.GENE3D); PTHR19444:SF21 (PANTHER); PTHR19444 (PANTHER); IPR001138 (PROSITE_PROFILES); IPR001138 (SUPERFAMILY)			RL4_JR_00573	128.779	-0.528184	0.364309	-1.44982	0.147108	0.213742	168.235	131.469	114.455	142.916	39.0007	80.6689	142.743	159.866	179.657
RL4_JR_00574	-	N	-		---NA---		no IPS match			RL4_JR_00574	4.63305	-1.80508	1.15511	-1.56269	0.118126	0.177168	0	3.81069	0	0	0	7.68276	6.96308	13.371	9.86986
RL4_JR_00575	Rsp272_RL_01150	N	-	Effector probability:0.574	hypothetical protein F503_08845	C:membrane	no IPS match			RL4_JR_00575	159.965	-0.246143	0.410025	-0.600312	0.548298	0.636589	65.4245	87.6459	206.019	273.922	163.803	115.241	189.418	153.767	184.449
RL4_JR_00576	Rsp272_RL_01151	N	-		required for hyphal anastomosis	C:nuclear envelope; P:positive regulation of macroautophagy; P:asymmetric protein localization to old mitotic spindle pole body; P:negative regulation of septation initiation signaling; C:endoplasmic reticulum; C:Golgi trans cisterna; P:intra-S DNA damage checkpoint; C:fungal-type vacuole; C:old mitotic spindle pole body; P:re-entry into mitotic cell cycle after pheromone arrest	IPR021819 (SMART); IPR012486 (SMART); IPR012486 (PFAM); IPR021819 (PFAM); PTHR13239 (PANTHER); PTHR13239:SF4 (PANTHER); PTHR13239:SF4 (PANTHER); PTHR13239:SF4 (PANTHER); PTHR13239 (PANTHER); PTHR13239 (PANTHER)			RL4_JR_00576	437.568	-0.322997	0.195501	-1.65215	0.0985037	0.151569	420.586	407.744	370.071	416.838	374.407	434.076	547.037	504.737	462.614
RL4_JR_00577	Rsp272_RL_01152	N	-		RING finger	F:ubiquitin-protein transferase activity; C:nucleus; F:zinc ion binding; P:regulation of translational termination; F:metal ion binding; C:cytosol; F:ligase activity; P:protein ubiquitination	IPR002867 (SMART); IPR016135 (G3DSA:3.10.110.GENE3D); IPR002867 (PFAM); IPR006575 (PFAM); IPR013083 (G3DSA:3.30.40.GENE3D); PTHR11685:SF100 (PANTHER); PTHR11685:SF100 (PANTHER); IPR031127 (PANTHER); IPR031127 (PANTHER); IPR006575 (PROSITE_PROFILES); IPR001841 (PROSITE_PROFILES); SSF57850 (SUPERFAMILY); SSF57850 (SUPERFAMILY); IPR016135 (SUPERFAMILY)			RL4_JR_00577	197.996	-0.885624	0.363652	-2.43536	0.0148769	0.0293103	168.235	211.493	156.422	35.7289	210.604	130.607	267.725	284.74	316.407
RL4_JR_00578	Rsp272_RL_01154	N	-		NDT80 like DNA-binding family	F:DNA binding; F:transcription factor activity, sequence-specific DNA binding; P:regulation of transcription, DNA-templated	IPR024061 (G3DSA:2.60.40.GENE3D); IPR024061 (PFAM); PTHR35144 (PANTHER); PTHR35144:SF1 (PANTHER); IPR024061 (PROSITE_PROFILES); IPR008967 (SUPERFAMILY)			RL4_JR_00578	633.542	-0.715557	0.340119	-2.10384	0.035392	0.0628683	504.704	556.361	614.242	369.199	429.008	645.351	573.91	1334.72	674.388
RL4_JR_00579	Rsp272_RL_01155	N	-		hypothetical protein SPBR_07385		IPR018555 (PFAM)			RL4_JR_00579	126.877	-2.34845	0.481088	-4.88153	1.05e-06	5.63e-06	18.6927	80.0245	57.2275	47.6386	93.6016	19.2069	192.926	349.875	282.703
RL4_JR_00580	Rsp272_RL_01156	N	-		dolichyl pyrophosphate phosphatase	F:nucleotide binding; P:mycelium development; C:integral component of membrane; F:nucleoside-triphosphatase activity; P:single-organism cellular process; C:intracellular organelle part	IPR000326 (SMART); IPR000326 (G3DSA:1.20.144.GENE3D); IPR000326 (PFAM); PTHR11247:SF1 (PANTHER); PTHR11247 (PANTHER); IPR000326 (SUPERFAMILY)			RL4_JR_00580	150.637	0.834785	0.302542	2.75923	0.00579372	0.0128041	261.698	211.493	152.607	119.096	187.203	126.765	88.8337	109.94	98.0956
RL4_JR_00581	Rsp272_RL_01157	N	-		hypothetical protein F503_08858	C:membrane; C:integral component of membrane	no IPS match			RL4_JR_00581	104.406	3.50844	0.414066	8.47315	2.39e-17	4.64e-16	93.4636	121.942	152.607	238.193	179.403	115.241	7.50708	19.9002	11.3932
RL4_JR_00582	Rsp272_RL_01158	N	-		emopamil binding	F:cholestenol delta-isomerase activity; C:integral component of membrane; P:sterol metabolic process	IPR007905 (PFAM); PTHR14207:SF1 (PANTHER); IPR007905 (PANTHER); PTHR14207:SF1 (PANTHER); IPR033118 (PROSITE_PROFILES)			RL4_JR_00582	179.206	-0.167208	0.327536	-0.510503	0.609699	0.693143	121.503	230.547	190.758	119.096	117.002	238.165	172.228	221.013	202.538
RL4_JR_00583	Rsp272_RL_01159	N	-		glucose-repressible	C:cellular_component; F:molecular_function	IPR020100 (PFAM); PTHR38789 (PANTHER); IPR020100 (PRODOM)			RL4_JR_00583	683.315	-2.98343	0.702292	-4.24814	2.16e-05	8.64e-05	93.4636	691.64	129.716	47.6386	187.203	69.1448	1049.79	1840.55	2040.68
RL4_JR_00584										RL4_JR_00584	2.00416	-2.5974	1.79885	-1.44392	0.148762	0.215679	0	0	0	0	0	0	3.20955	7.62383	7.20405
RL4_JR_00585	Rsp272_RL_01160	N	-		hypothetical protein CMQ_3400		no IPS match			RL4_JR_00585	43.9254	-1.17262	0.681388	-1.72093	0.0852638	0.134326	18.6927	70.4978	11.4455	35.7289	0	42.2552	40.1193	88.5537	88.0354
RL4_JR_00586	Rsp272_RL_01161	N	-		14-3-3 domain	F:protein domain specific binding	G3DSA:1.20.190.20 (GENE3D); IPR000308 (PANTHER); PTHR18860:SF38 (PANTHER); IPR023410 (SUPERFAMILY)	8.A.98.1.6	the 14-3-3 protein (14-3-3) family.	RL4_JR_00586	58.8655	-1.56152	0.603499	-2.58744	0.00966919	0.020187	93.4636	22.8641	26.7062	47.6386	15.6003	19.2069	50.8088	170.227	83.275
RL4_JR_00587	Rsp272_RL_01162	N	-		sterol regulatory element-binding cleavage-activating	P:SREBP signaling pathway; C:endoplasmic reticulum; C:membrane part; P:primary metabolic process; C:intracellular organelle part; P:organic substance metabolic process	IPR000731 (PFAM); IPR015943 (G3DSA:2.130.10.GENE3D); IPR030225 (PTHR10796:PANTHER); PTHR10796 (PANTHER); IPR000731 (PROSITE_PROFILES); IPR017986 (PROSITE_PROFILES); IPR001680 (PROSITE_PROFILES); IPR017986 (SUPERFAMILY)	2.A.6.6.4	the resistance-nodulation-cell division (rnd) superfamily.	RL4_JR_00587	279.714	-2.36213	0.406488	-5.81107	6.21e-09	4.92e-08	93.4636	135.28	125.901	142.916	132.602	76.8276	379.706	1004.04	426.689
RL4_JR_00588	Rsp272_RL_01163	N	-		phospholipase a2		IPR003347 (SMART); G3DSA:2.60.120.650 (GENE3D); PF13621 (PFAM); PTHR12461:SF2 (PANTHER); PTHR12461:SF2 (PANTHER); PTHR12461 (PANTHER); PTHR12461 (PANTHER); PTHR12461 (PANTHER); IPR003347 (PROSITE_PROFILES); SSF51197 (SUPERFAMILY)			RL4_JR_00588	89.7141	-1.85998	0.435563	-4.27028	1.95e-05	7.91e-05	74.7709	51.4443	49.5972	11.9096	62.4011	34.5724	116.577	252.838	153.316
RL4_JR_00589	Rsp272_RL_01164	N	-		et-dependent rrna methyltransferase spb1	P:maturation of LSU-rRNA from tricistronic rRNA transcript (SSU-rRNA, 5.8S rRNA, LSU-rRNA); F:rRNA (uridine-2'-O-)-methyltransferase activity; F:rRNA (guanosine-2'-O-)-methyltransferase activity; C:nucleolus; C:mitotic spindle pole body; P:maturation of 5.8S rRNA from tricistronic rRNA transcript (SSU-rRNA, 5.8S rRNA, LSU-rRNA); C:preribosome, large subunit precursor; P:enzyme-directed rRNA 2'-O-…	IPR029063 (G3DSA:3.40.50.GENE3D); IPR012920 (PFAM); IPR002877 (PFAM); IPR024576 (PFAM); IPR015507 (PANTHER); IPR028589 (PTHR10920:PANTHER); IPR015507 (HAMAP); IPR028589 (HAMAP); IPR029063 (SUPERFAMILY)			RL4_JR_00589	332.173	-1.76149	0.38283	-4.60124	4.2e-06	1.97e-05	149.542	236.263	129.716	250.103	210.604	138.29	381.773	956.107	537.162
RL4_JR_00590	Rsp272_RL_01165	N	-		WD repeat	C:nucleus; P:regulation of protein ubiquitination involved in ubiquitin-dependent protein catabolic process; F:protein complex binding; F:protein binding, bridging; C:Cul4-RING E3 ubiquitin ligase complex; P:premeiotic DNA replication	IPR001680 (SMART); IPR001680 (PFAM); IPR015943 (G3DSA:2.130.10.GENE3D); PTHR22852 (PANTHER); IPR001680 (PROSITE_PROFILES); IPR001680 (PROSITE_PROFILES); IPR017986 (PROSITE_PROFILES); IPR017986 (SUPERFAMILY)	3.A.20.1.2	the peroxisomal protein importer (ppi) family.	RL4_JR_00590	68.3134	-2.89726	0.525801	-5.51018	3.58e-08	2.52e-07	9.34636	26.6748	19.0758	47.6386	15.6003	15.3655	92.7233	242.633	145.763
RL4_JR_00591	Rsp272_RL_01166	N	-		thiamine-repressible mitochondrial transport THI74	C:intracellular membrane-bounded organelle; C:membrane; C:cytoplasmic part	IPR009262 (PFAM); IPR025016 (PFAM); PTHR23051 (PANTHER); PTHR23051 (PANTHER); PTHR23051:SF0 (PANTHER); PTHR23051:SF0 (PANTHER); SSF103481 (SUPERFAMILY); SSF103481 (SUPERFAMILY)	2.A.7.24.5	the drug/metabolite transporter (dmt) superfamily.	RL4_JR_00591	405.633	-1.25615	0.383068	-3.27918	0.00104109	0.00280484	196.274	232.452	206.019	333.47	249.604	445.6	404.24	970.885	612.154
RL4_JR_00592	Rsp272_RL_01167	N	-	Effector probability:0.652	ras rab7	P:small GTPase mediated signal transduction; C:fungal-type vacuole membrane; P:protein transport; C:late endosome; C:phagocytic vesicle; P:vacuole fusion, non-autophagic; P:phagosome-lysosome fusion; P:vacuolar acidification; C:mitochondrial outer membrane; P:retrograde transport, endosome to Golgi; C:plasma membrane; C:lysosome; F:GTP binding; P:vacuole inheritance; P:piecemeal microautophagy of…	PR00449 (PRINTS); SM00176 (SMART); SM00175 (SMART); SM00173 (SMART); SM00174 (SMART); IPR001806 (PFAM); IPR005225 (TIGRFAM); IPR027417 (G3DSA:3.40.50.GENE3D); PTHR24073 (PANTHER); PTHR24073:SF540 (PANTHER); PS51419 (PROSITE_PROFILES); IPR027417 (SUPERFAMILY)	9.A.3.1.1	the sorting nexin27 (snx27)-retromer assembly apparatus for recycling integral membrane proteins (snx27-retromeraa) family.	RL4_JR_00592	699.49	-2.07521	0.411009	-5.04906	4.44e-07	2.58e-06	158.888	327.719	427.299	297.741	460.208	345.724	771.57	2287.35	1218.91
RL4_JR_00593	Rsp272_RL_01168	N	-		atpase associated with various cellular activities aaa_3		G3DSA:1.10.8.300 (GENE3D)			RL4_JR_00593	181.156	-1.72951	0.384696	-4.49578	6.93e-06	3.11e-05	74.7709	97.1726	87.7488	178.645	54.601	126.765	235.575	467.986	307.14
RL4_JR_00594	Rsp272_RL_01169	N	-		guanosine-diphosphatase	C:integral component of membrane; F:hydrolase activity	IPR000407 (PFAM); IPR000407 (PANTHER); PTHR11782:SF30 (PANTHER); IPR000407 (PANTHER); PTHR11782:SF30 (PANTHER)			RL4_JR_00594	1037.38	-0.971155	0.304474	-3.18962	0.0014246	0.0036906	616.86	870.743	740.142	797.946	811.214	871.993	1004.53	2310.45	1312.53
RL4_JR_00595	Rsp272_RL_01170	N	-		oxidoreductase fad-binding domain-containing	F:oxidoreductase activity; P:metabolic process	IPR012349 (G3DSA:2.30.110.GENE3D); G3DSA:3.40.50.80 (GENE3D); PTHR30212:SF3 (PANTHER); PTHR30212 (PANTHER); PTHR30212:SF3 (PANTHER); PTHR30212 (PANTHER); PTHR30212 (PANTHER); IPR017927 (PROSITE_PROFILES); SSF52343 (SUPERFAMILY)			RL4_JR_00595	262.486	1.55328	0.374068	4.1524	3.29e-05	0.000126843	532.743	480.147	282.322	250.103	249.604	222.8	82.9042	148.997	112.758
RL4_JR_00596	Rsp272_RL_01172	N	-		heterochromatin one	C:nucleus	IPR000953 (SMART); G3DSA:2.40.50.40 (GENE3D); IPR023780 (PFAM); G3DSA:2.40.50.40 (GENE3D); PTHR22812 (PANTHER); IPR000953 (PROSITE_PROFILES); IPR016197 (SUPERFAMILY); IPR016197 (SUPERFAMILY)			RL4_JR_00596	335.184	-1.71457	0.437172	-3.92196	8.78e-05	0.000309229	280.391	123.847	228.91	71.4579	257.405	180.545	365.372	951.767	556.965
RL4_JR_00597	Rsp272_RL_01173	N	-		hypothetical protein CMQ_3935		no IPS match			RL4_JR_00597	221.02	-1.03364	0.348388	-2.9669	0.00300814	0.00711604	93.4636	230.547	198.389	154.825	124.802	165.179	250.671	449.689	321.611
RL4_JR_00598	Rsp272_RL_01174	N	-		lysyl-tRNA synthetase	F:nucleic acid binding; F:ATP binding; P:mycelium development; C:cytoplasm; F:lysine-tRNA ligase activity; P:lysyl-tRNA aminoacylation	IPR018149 (PRINTS); G3DSA:3.30.930.10 (GENE3D); IPR004365 (PFAM); IPR004364 (PFAM); G3DSA:2.40.50.140 (GENE3D); PTHR22594:SF35 (PANTHER); IPR018150 (PANTHER); IPR006195 (PROSITE_PROFILES); SSF55681 (SUPERFAMILY); IPR012340 (SUPERFAMILY)	9.B.111.1.5	The 6 TMS Lysyl tRNA Synthetase (LysS) Family	RL4_JR_00598	1152.46	-1.15162	0.261974	-4.39595	1.1e-05	4.75e-05	841.173	903.134	595.166	774.127	912.616	887.358	1335.2	2320.85	1802.53
RL4_JR_00599	Rsp272_RL_01175	N	-		cytochrome c oxidase assembly cox15	F:oxidoreductase activity, acting on the CH-CH group of donors; C:integral component of membrane; P:heme a biosynthetic process; P:oxidation-reduction process	IPR003780 (PFAM); PTHR23289:SF2 (PANTHER); PTHR23289 (PANTHER); IPR023754 (HAMAP)			RL4_JR_00599	446.753	-0.123392	0.261278	-0.472263	0.636739	0.716551	607.514	426.797	354.811	285.832	499.209	430.234	489.483	508.646	418.247
RL4_JR_00600	-	N	-		g2-specific serine threonine kinase	F:ATP binding; F:protein kinase activity; P:phosphorylation; P:protein phosphorylation; F:kinase activity	G3DSA:1.10.510.10 (GENE3D); IPR000719 (PROSITE_PROFILES); IPR011009 (SUPERFAMILY)			RL4_JR_00600	15.5148	-2.74573	0.916914	-2.99453	0.00274866	0.00657862	0	9.52673	0	0	0	15.3655	22.5484	54.1097	38.0831
RL4_JR_00601	Rsp272_RL_01176	N	-		hypothetical protein SPSK_01205		no IPS match			RL4_JR_00601	152.422	-0.297662	0.328467	-0.906215	0.364822	0.457819	243.005	123.847	152.607	142.916	70.2012	122.924	186.045	165.574	164.678
RL4_JR_00602	Rsp272_RL_01178	N	-		hypothetical protein HMPREF1624_06733		PTHR42106 (PANTHER); PTHR42106:SF1 (PANTHER)			RL4_JR_00602	237.817	-0.300035	0.308959	-0.971117	0.33149	0.42316	224.313	259.127	122.085	273.922	280.805	172.862	253.282	262.338	291.621
RL4_JR_00603	Rsp272_RL_01179	N	-		carboxy-cis,cis-muconate cyclase	P:beta-ketoadipate pathway; F:carboxy-cis,cis-muconate cyclase activity	IPR015943 (G3DSA:2.130.10.GENE3D); IPR019405 (PFAM); PTHR30344 (PANTHER); PTHR30344:SF4 (PANTHER); SSF75011 (SUPERFAMILY)			RL4_JR_00603	13.2157	-1.2117	1.41618	-0.855614			0	49.539	0	0	0	0	16.4557	26.8593	26.0869
RL4_JR_00604	Rsp272_RL_01180	N	-		duf21 and cbs domain	C:fungal-type vacuole membrane; C:integral component of membrane; P:cellular manganese ion homeostasis; P:cellular metabolic process; P:mitochondrion organization; F:hydrolase activity	G3DSA:3.10.580.10 (GENE3D); IPR002550 (PFAM); IPR000644 (PFAM); PTHR12064:SF29 (PANTHER); PTHR12064 (PANTHER); IPR000644 (PROSITE_PROFILES); IPR000644 (PROSITE_PROFILES); SSF54631 (SUPERFAMILY)	1.A.112.1.1	the cyclin m mg2+ exporter (cnnm) family.	RL4_JR_00604	132.713	-1.31212	0.531243	-2.4699	0.0135153	0.0269891	121.503	91.4566	103.01	0	101.402	107.559	113.803	367.43	188.257
RL4_JR_00605	Rsp272_RL_01181	N	-		translation initiation factor eif-2b subunit family	P:biological regulation; F:catalytic activity; C:membrane; P:organonitrogen compound biosynthetic process; P:primary metabolic process; P:cellular biosynthetic process	IPR000649 (PFAM); IPR000086 (PFAM); IPR015797 (G3DSA:3.90.79.GENE3D); G3DSA:3.40.50.10470 (GENE3D); PTHR10233:SF20 (PANTHER); PTHR10233 (PANTHER); PTHR10233 (PANTHER); PTHR10233:SF20 (PANTHER); IPR000086 (PROSITE_PROFILES); SSF100950 (SUPERFAMILY); IPR015797 (SUPERFAMILY)			RL4_JR_00605	101.276	-3.77618	0.807319	-4.67743	2.9e-06	1.41e-05	0	5.71604	7.63033	47.6386	0	57.6207	165.128	432.604	195.144
RL4_JR_00606	Rsp272_RL_01183	N	-		Zinc C2H2-type DNA-binding partial	F:nucleic acid binding; F:DNA binding; C:nucleus; F:transcription factor activity, sequence-specific DNA binding; P:transcription, DNA-templated; P:regulation of transcription, DNA-templated	no IPS match			RL4_JR_00606	15.989	-0.29722	1.04501	-0.284417	0.776091	0.834287	0	3.81069	53.4123	23.8193	7.80014	0	10.3086	33.3885	11.3614
RL4_JR_00607	Rsp272_RL_01185	N	-		hypothetical protein F503_08879	C:membrane; C:integral component of membrane	no IPS match			RL4_JR_00607	306.317	-0.687268	0.34947	-1.9666	0.0492293	0.0836487	261.698	306.761	129.716	262.012	304.205	265.055	302.214	570.224	354.966
RL4_JR_00608	Rsp272_RL_01186	N	-		PUA-like domain	P:biological_process; C:cellular_component; F:molecular_function	no IPS match			RL4_JR_00608	75.8107	-1.86024	0.51625	-3.60337	0.000314114	0.000963935	28.0391	43.8229	41.9668	0	46.8008	69.1448	83.829	227.151	141.542
RL4_JR_00609	Rsp272_RL_01187	N	-		E3 ubiquitin- ligase UPL3	P:mycelium development; F:transferase activity	IPR000569 (SMART); IPR011989 (G3DSA:1.25.10.GENE3D); G3DSA:3.30.2160.10 (GENE3D); IPR000569 (PFAM); PTHR11254 (PANTHER); PTHR11254:SF338 (PANTHER); PTHR11254 (PANTHER); PTHR11254:SF338 (PANTHER); PTHR11254:SF338 (PANTHER); PTHR11254 (PANTHER); IPR000569 (PROSITE_PROFILES); IPR016024 (SUPERFAMILY); IPR000569 (SUPERFAMILY)	8.A.30.1.1	the nedd4-family interacting protein-2 (nedd4) family.	RL4_JR_00609	1525.86	-1.62984	0.343023	-4.75141	2.02e-06	1.02e-05	943.983	1150.83	869.858	940.862	780.014	702.972	1657.68	4443.95	2242.55
RL4_JR_00610	Rsp272_RL_01189	N	-		2-oxoisovalerate dehydrogenase alpha subunit	F:oxidoreductase activity, acting on the aldehyde or oxo group of donors, disulfide as acceptor; C:integral component of membrane; F:methyltransferase activity; P:oxidation-reduction process; P:methylation	IPR001017 (PFAM); IPR029061 (G3DSA:3.40.50.GENE3D); PTHR11516:SF1 (PANTHER); PTHR11516 (PANTHER); IPR029061 (SUPERFAMILY)			RL4_JR_00610	254.873	-1.86786	0.473449	-3.94521	7.97e-05	0.000283974	65.4245	207.683	114.455	47.6386	210.604	149.814	287.88	742.444	467.914
RL4_JR_00611	Rsp272_RL_01190	N	-		ubiquinone menaquinone biosynthesis methyltransferase	F:oxidoreductase activity, acting on the aldehyde or oxo group of donors, disulfide as acceptor; C:mitochondrial matrix; C:integral component of membrane; F:2-hexaprenyl-6-methoxy-1,4-benzoquinone methyltransferase activity; C:extrinsic component of mitochondrial inner membrane; P:aerobic respiration; P:ubiquinone biosynthetic process; P:methylation	IPR029063 (G3DSA:3.40.50.GENE3D); IPR004033 (TIGRFAM); IPR004033 (PFAM); PTHR10108 (PANTHER); PTHR10108:SF821 (PANTHER); IPR004033 (HAMAP); IPR004033 (PROSITE_PROFILES); IPR029063 (SUPERFAMILY)			RL4_JR_00611	314.862	-1.86685	0.367101	-5.08538	3.67e-07	2.16e-06	177.581	190.535	144.976	142.916	132.602	207.434	354.247	942.658	540.811
RL4_JR_00612	Rsp272_RL_01191	N	-		Ser Thr phosphatase family	F:hydrolase activity	IPR018829 (PFAM); IPR029052 (G3DSA:3.60.21.GENE3D); PTHR31987:SF11 (PANTHER); PTHR31987 (PANTHER); PTHR31987:SF11 (PANTHER); PTHR31987 (PANTHER); IPR029052 (SUPERFAMILY)			RL4_JR_00612	632.065	-1.87687	0.451577	-4.15625	3.24e-05	0.000125017	579.475	400.123	278.507	321.56	124.802	303.469	733.028	1946.89	1000.73
RL4_JR_00613	Rsp272_RL_01192	N	-		telomere silencing	C:cell part	IPR013941 (SMART); IPR013941 (PFAM); PTHR28089 (PANTHER)			RL4_JR_00613	664.722	-2.48952	0.367345	-6.77706	1.23e-11	1.45e-10	196.274	278.18	309.029	285.832	226.204	268.896	801.462	2372.73	1243.89
RL4_JR_00614	Rsp272_RL_01533	N	-		Dihydrolipoamide succinyltransferase	F:dihydrolipoyllysine-residue succinyltransferase activity; C:mitochondrial oxoglutarate dehydrogenase complex; P:tricarboxylic acid cycle; P:2-oxoglutarate metabolic process; C:mitochondrial nucleoid; P:mitochondrial genome maintenance	IPR006255 (TIGRFAM); IPR000089 (PFAM); IPR001078 (PFAM); IPR023213 (G3DSA:3.30.559.GENE3D); G3DSA:2.40.50.100 (GENE3D); PTHR23151:SF8 (PANTHER); PTHR23151 (PANTHER); IPR000089 (PROSITE_PROFILES); SSF52777 (SUPERFAMILY); IPR011053 (SUPERFAMILY)			RL4_JR_00614	825.546	-1.63139	0.341877	-4.77187	1.83e-06	9.29e-06	682.285	434.419	431.114	512.115	444.608	422.552	865.136	2279.8	1357.88
RL4_JR_00615	Rsp272_RL_01553	N	-		dihydrolipoyl dehydrogenase	C:mitochondrial oxoglutarate dehydrogenase complex; F:oxoglutarate dehydrogenase (succinyl-transferring) activity; P:leucine catabolic process; P:valine catabolic process; P:L-serine biosynthetic process; F:glycine dehydrogenase (decarboxylating) activity; P:isoleucine catabolic process; P:cell redox homeostasis; C:glycine cleavage complex; P:glycine catabolic process; F:dihydrolipoyl dehydrogena…	PR00411 (PRINTS); PR00368 (PRINTS); IPR023753 (G3DSA:3.50.50.GENE3D); IPR006258 (TIGRFAM); IPR004099 (PFAM); PIRSF000350 (PIRSF); IPR004099 (G3DSA:3.30.390.GENE3D); IPR023753 (PFAM); IPR023753 (G3DSA:3.50.50.GENE3D); PTHR22912:SF151 (PANTHER); PTHR22912 (PANTHER); IPR016156 (SUPERFAMILY); IPR023753 (SUPERFAMILY)			RL4_JR_00615	1675.99	-1.51166	0.319531	-4.73088	2.24e-06	1.12e-05	1205.68	958.389	858.413	1012.32	1224.62	968.027	1800.12	4546.89	2509.45
RL4_JR_00616	Rsp272_RL_01554	N	-		mitochondrial rna-splicing mrs3	P:transmembrane transport; C:integral component of membrane	IPR002067 (PRINTS); IPR023395 (G3DSA:1.50.40.GENE3D); IPR018108 (PFAM); PTHR24089:SF51 (PANTHER); PTHR24089 (PANTHER); IPR018108 (PROSITE_PROFILES); IPR018108 (PROSITE_PROFILES); IPR018108 (PROSITE_PROFILES); IPR023395 (SUPERFAMILY)	2.A.29.5.1	the mitochondrial carrier (mc) family.	RL4_JR_00616	403.048	-2.09841	0.398714	-5.26294	1.42e-07	9e-07	140.195	245.79	244.171	107.187	210.604	188.228	454.776	1293.35	743.128
RL4_JR_00617	Rsp272_RL_01555	N	-		and tpr domain-containing		IPR001623 (PRINTS); IPR001623 (SMART); IPR019734 (SMART); IPR019734 (PFAM); IPR001623 (G3DSA:1.10.287.GENE3D); IPR001623 (PFAM); IPR011990 (G3DSA:1.25.40.GENE3D); PTHR24078 (PANTHER); PTHR24078:SF170 (PANTHER); PTHR24078:SF170 (PANTHER); PTHR24078 (PANTHER); IPR019734 (PROSITE_PROFILES); IPR019734 (PROSITE_PROFILES); IPR019734 (PROSITE_PROFILES); IPR013026 (PROSITE_PROFILES); IPR019734 (PROSITE_P…	1.P.1.1.1	the polyoma virus sv40 er penitration channel (vpec) family.	RL4_JR_00617	622.333	-1.0633	0.380639	-2.79347	0.00521456	0.0116399	504.704	529.686	385.332	655.031	374.407	299.627	534.281	1487.47	830.465
RL4_JR_00618	Rsp272_RL_01556	N	-		hypothetical protein CMQ_1956		PTHR31570 (PANTHER)			RL4_JR_00618	232.849	-1.34981	0.369212	-3.65593	0.000256252	0.000803521	130.849	140.996	133.531	131.006	195.003	188.228	219.718	585.51	370.802
RL4_JR_00619	Rsp272_RL_01557	Y	-		vacuole morphology and inheritance	C:PAS complex; P:regulation of lipid kinase activity	IPR032878 (PFAM); IPR011989 (G3DSA:1.25.10.GENE3D); IPR021841 (PFAM); PTHR16023:SF0 (PANTHER); PTHR16023:SF0 (PANTHER); IPR026825 (PANTHER); IPR026825 (PANTHER); PTHR16023:SF0 (PANTHER); IPR026825 (PANTHER); IPR021133 (PROSITE_PROFILES); IPR016024 (SUPERFAMILY)	9.B.149.1.7	the m50 peptidase (m50-p) family.	RL4_JR_00619	558.379	-1.82211	0.381588	-4.77508	1.8e-06	9.16e-06	383.201	371.542	335.735	154.825	265.205	291.945	639.897	1686.43	896.634
RL4_JR_00620	Rsp272_RL_01558	N	-		fatty acid desaturase	C:membrane; P:lipid metabolic process	IPR001199 (SMART); IPR001199 (PFAM); IPR012171 (PIRSF); IPR005804 (PFAM); IPR001199 (G3DSA:3.10.120.GENE3D); PTHR19353 (PANTHER); PTHR19353:SF20 (PANTHER); PTHR19353 (PANTHER); PTHR19353:SF20 (PANTHER); IPR001199 (PROSITE_PROFILES); IPR001199 (SUPERFAMILY)			RL4_JR_00620	465.225	-1.72141	0.318785	-5.39991	6.67e-08	4.47e-07	261.698	221.02	255.616	321.56	249.604	280.421	542.604	1257.58	796.92
RL4_JR_00621	Rsp272_RL_01559	N	-		wd-40 repeat-containing	C:cytoplasm	IPR015943 (G3DSA:2.130.10.GENE3D); PTHR22850:SF121 (PANTHER); PTHR22850 (PANTHER); IPR017986 (SUPERFAMILY)			RL4_JR_00621	63.8547	-2.24748	0.63886	-3.51796	0.00043488	0.00129313	74.7709	28.5802	3.81517	0	31.2005	34.5724	74.5268	190.635	136.591
RL4_JR_00622	-	N	-	Effector probability:0.855	n-terminal acetyltransferase c complex catalytic subunit mak3	C:NatC complex; C:nucleus; P:regulation of protein localization; C:cytosol; P:N-terminal protein amino acid acetylation; F:peptide alpha-N-acetyltransferase activity	IPR000182 (PFAM); IPR016181 (G3DSA:3.40.630.GENE3D); PTHR23091:SF66 (PANTHER); PTHR23091 (PANTHER); IPR000182 (PROSITE_PROFILES); IPR016181 (SUPERFAMILY)			RL4_JR_00622	94.3772	-2.07665	0.515141	-4.03122	5.55e-05	0.000204254	46.7318	47.6336	45.782	35.7289	85.8015	15.3655	98.4624	295.375	178.514
RL4_JR_00623	Rsp272_RL_01560	N	-		phospholipid:diacylglycerol acyltransferase	C:lipid particle; P:lipid storage; C:perinuclear endoplasmic reticulum; F:O-acyltransferase activity; C:integral component of membrane; P:triglyceride biosynthetic process; F:phospholipid:diacylglycerol acyltransferase activity; P:ceramide metabolic process	IPR029058 (G3DSA:3.40.50.GENE3D); IPR003386 (PFAM); PTHR11440 (PANTHER); PTHR11440:SF4 (PANTHER); IPR029058 (SUPERFAMILY)			RL4_JR_00623	614.291	-1.37838	0.420731	-3.27615	0.00105232	0.00283275	598.167	491.579	232.725	285.832	514.809	284.262	577.528	1612.77	930.941
RL4_JR_00624	Rsp272_RL_01561	N	-		cysteine protease ATG4	P:autophagosome assembly; P:protein delipidation; C:nucleus; P:piecemeal microautophagy of nucleus; P:late nucleophagy; F:cysteine-type endopeptidase activity; C:cytosol; P:protein processing; P:C-terminal protein lipidation; P:mitophagy; P:protein targeting to membrane; P:CVT pathway	IPR005078 (PFAM); IPR005078 (PANTHER); PTHR22624:SF34 (PANTHER); IPR005078 (PANTHER); PTHR22624:SF34 (PANTHER); PTHR22624:SF34 (PANTHER); SSF54001 (SUPERFAMILY)	9.A.15.2.1	the autophagy-related phagophore-formation transporter (apt) family.	RL4_JR_00624	541.521	-1.83279	0.362072	-5.06196	4.15e-07	2.43e-06	261.698	276.275	209.834	369.199	288.605	353.407	583.512	1611.13	920.023
RL4_JR_00625	Rsp272_RL_01562	N	-		g-patch domain-containing	C:preribosome; P:RNA processing	IPR000467 (SMART); IPR001374 (G3DSA:3.30.1370.GENE3D); IPR000467 (PFAM); IPR001374 (PFAM); PTHR23106 (PANTHER); IPR001374 (PROSITE_PROFILES); IPR000467 (PROSITE_PROFILES); IPR001374 (SUPERFAMILY)			RL4_JR_00625	497.791	-1.98893	0.358269	-5.5515	2.83e-08	2.03e-07	289.737	312.477	221.28	250.103	210.604	215.117	571.517	1555.14	854.14
RL4_JR_00626	Rsp272_RL_01563	N	-		histone h2b	F:DNA binding; F:protein heterodimerization activity; C:nuclear nucleosome; P:nucleosome assembly	IPR000558 (PRINTS); IPR000558 (SMART); IPR009072 (G3DSA:1.10.20.GENE3D); IPR007125 (PFAM); IPR000558 (PANTHER); IPR009072 (SUPERFAMILY)			RL4_JR_00626	4967.95	-2.71526	0.370185	-7.33486	2.22e-13	3.14e-12	1168.3	1771.97	2254.76	2227.1	1435.23	1578.81	6097.81	18006.9	10170.7
RL4_JR_00627	Rsp272_RL_01564	N	-	Effector probability:0.757	histone H2A	F:DNA binding; P:DNA repair; P:nucleocytoplasmic transport; F:protein heterodimerization activity; F:structural constituent of nuclear pore; C:nucleosome; C:nuclear pore	IPR002119 (PRINTS); IPR002119 (SMART); IPR032454 (PFAM); IPR007125 (PFAM); IPR009072 (G3DSA:1.10.20.GENE3D); PTHR23430 (PANTHER); IPR009072 (SUPERFAMILY)			RL4_JR_00627	3896.81	-2.38288	0.407856	-5.84246	5.14e-09	4.13e-08	1046.79	1562.38	2060.19	1965.09	1497.63	1586.49	4450.88	15261.6	5640.23
RL4_JR_00628	Rsp272_RL_01565	N	-		complex 1	C:mitochondrial respiratory chain complex I; P:mitochondrial electron transport, NADH to ubiquinone	IPR008011 (PFAM); IPR033034 (PTHR12868:PANTHER); PTHR12868 (PANTHER)	3.D.1.6.2	the h(+) or na(+)-translocating nadh dehydrogenase (ndh) family.	RL4_JR_00628	415.07	-2.27809	0.378129	-6.02466	1.69e-09	1.48e-08	205.62	154.333	247.986	119.096	163.803	192.069	492.72	1350.71	809.297
RL4_JR_00629	Rsp272_RL_09740	N	-		pyruvate dehydrogenase e1 component beta subunit	C:mitochondrial pyruvate dehydrogenase complex; P:arginine biosynthetic process; P:acetyl-CoA biosynthetic process from pyruvate; F:pyruvate dehydrogenase (acetyl-transferring) activity; P:glutamine biosynthetic process; P:oxidation-reduction process; C:mitochondrial nucleoid	IPR005475 (SMART); IPR005475 (PFAM); IPR029061 (G3DSA:3.40.50.GENE3D); IPR009014 (G3DSA:3.40.50.GENE3D); IPR033248 (PFAM); IPR027110 (PTHR11624:PANTHER); IPR033247 (PANTHER); IPR029061 (SUPERFAMILY); IPR009014 (SUPERFAMILY)			RL4_JR_00629	1952.67	-1.8066	0.377973	-4.7797	1.76e-06	8.99e-06	1373.92	1371.85	946.161	833.675	982.817	879.676	2089.31	6295.8	2800.79
RL4_JR_00630	Rsp272_RL_09739	N	-		sterol 24-c-methyltransferase	F:sterol 24-C-methyltransferase activity; P:sterol biosynthetic process; P:methylation	IPR013216 (PFAM); IPR029063 (G3DSA:3.40.50.GENE3D); IPR013705 (PFAM); PTHR10108 (PANTHER); PTHR10108 (PANTHER); PTHR10108:SF878 (PANTHER); IPR030384 (PROSITE_PROFILES); IPR029063 (SUPERFAMILY)			RL4_JR_00630	638.763	-1.85635	0.361327	-5.13758	2.78e-07	1.68e-06	233.659	390.596	396.777	369.199	382.207	268.896	725.167	1945.68	1036.68
RL4_JR_00631	Rsp272_RL_09738	N	-		Pre-mRNA-splicing factor slt-11	F:nucleotide binding; F:nucleic acid binding; C:spliceosomal complex; C:Prp19 complex; P:mRNA splicing, via spliceosome	IPR000504 (SMART); IPR012677 (G3DSA:3.30.70.GENE3D); IPR000504 (PFAM); PTHR14089 (PANTHER); PTHR14089:SF6 (PANTHER); IPR000504 (PROSITE_PROFILES); IPR012677 (SUPERFAMILY)			RL4_JR_00631	364.034	-1.60706	0.382111	-4.20573	2.6e-05	0.00010247	214.966	234.357	179.313	309.651	163.803	203.593	359.632	1053.93	557.06
RL4_JR_00632	Rsp272_RL_09737	N	-	Effector probability:0.658	Mitochondrial zinc maintenance mitochondrial	C:mitochondrion; P:cellular process	PTHR13166:SF2 (PANTHER); PTHR13166 (PANTHER)			RL4_JR_00632	142.225	-1.72769	0.429426	-4.02326	5.74e-05	0.000210495	28.0391	104.794	83.9337	83.3675	101.402	72.9862	154.684	404.806	246.017
RL4_JR_00633	Rsp272_RL_09736	N	-		like subfamily C member 2	C:polysome; P:ribosomal subunit export from nucleus; P:regulation of translational fidelity; C:mitochondrion; P:rRNA processing; C:nucleolus; C:ribosome	IPR001623 (SMART); IPR001623 (PFAM); IPR032003 (PFAM); IPR001623 (G3DSA:1.10.287.GENE3D); PTHR24078 (PANTHER); PTHR24078:SF193 (PANTHER); IPR001623 (PROSITE_PROFILES); IPR001623 (SUPERFAMILY)	1.P.1.1.1	the polyoma virus sv40 er penitration channel (vpec) family.	RL4_JR_00633	1092.11	-1.25093	0.337277	-3.7089	0.00020816	0.000668367	915.944	744.99	602.796	869.404	803.414	564.683	1083.52	2744.78	1499.46
RL4_JR_00634	Rsp272_RL_09735	N	-		N2,N2-dimethylguanosine tRNA partial	C:membrane; C:integral component of membrane; F:methyltransferase activity; F:transferase activity; P:methylation	IPR012472 (PFAM); PTHR38409 (PANTHER); PTHR38409:SF1 (PANTHER)	9.B.178.1.4	the mdmd complementing protein 1 (mcp1) family.	RL4_JR_00634	586.425	-1.96196	0.41312	-4.74912	2.04e-06	1.03e-05	504.704	232.452	232.725	202.464	366.606	261.214	608.78	1803.76	1065.12
RL4_JR_00635	Rsp272_RL_09734	N	-		c2h2 finger domain containing	F:binding	IPR003604 (SMART); IPR022755 (PFAM); PTHR17614 (PANTHER); IPR007087 (PROSITE_PROFILES); SSF57667 (SUPERFAMILY)			RL4_JR_00635	141.135	-2.53721	0.589361	-4.30502	1.67e-05	6.87e-05	74.7709	57.1604	110.64	0	15.6003	53.7793	174.458	489.646	294.16
RL4_JR_00636	Rsp272_RL_09732	N	-		CMGC SRPK kinase	F:ATP binding; F:protein serine/threonine kinase activity; P:protein phosphorylation	IPR000719 (SMART); G3DSA:1.10.510.10 (GENE3D); IPR000719 (PFAM); G3DSA:3.30.200.20 (GENE3D); PTHR24055:SF0 (PANTHER); PTHR24055 (PANTHER); PTHR24055:SF0 (PANTHER); IPR000719 (PROSITE_PROFILES); IPR011009 (SUPERFAMILY)	9.A.15.3.1	the autophagy-related phagophore-formation transporter (apt) family.	RL4_JR_00636	1824.73	-1.1859	0.311137	-3.8115	0.000138125	0.000464231	1383.26	1171.79	1110.21	1321.97	1318.22	1382.9	1780.29	4522.81	2431.1
RL4_JR_00637	Rsp272_RL_09731	N	-		transcription factor IWS1	P:regulation of transcription elongation from RNA polymerase II promoter; P:transcription from RNA polymerase II promoter; C:chromosome, centromeric region; C:nucleolus; P:chromatin silencing at telomere; P:translational elongation; F:transcription factor activity, core RNA polymerase II binding; C:chromosome, telomeric region; F:DNA binding; F:transcription factor activity, RNA polymerase II tra…	IPR017923 (G3DSA:1.20.930.GENE3D); IPR017923 (PFAM); PTHR22908:SF63 (PANTHER); PTHR22908 (PANTHER); IPR017923 (PROSITE_PROFILES); IPR017923 (SUPERFAMILY)			RL4_JR_00637	460.992	-1.48743	0.346984	-4.28674	1.81e-05	7.41e-05	140.195	384.88	282.322	357.289	257.405	295.786	549.866	1076.49	804.695
RL4_JR_00638	Rsp272_RL_09729	N	-		nitrogen assimilation transcription factor nira	F:binding	IPR007219 (SMART); IPR001138 (SMART); IPR018767 (SMART); IPR018767 (PFAM); IPR007219 (PFAM); IPR001138 (PFAM); IPR001138 (G3DSA:4.10.240.GENE3D); PTHR31313 (PANTHER); PTHR31313 (PANTHER); PTHR31313:SF4 (PANTHER); IPR001138 (PROSITE_PROFILES); IPR001138 (SUPERFAMILY)	9.A.34.1.1	the nuclear pore complex biogenesis (npc-b) family.	RL4_JR_00638	618.827	-1.13151	0.358914	-3.1526	0.00161824	0.00412448	616.86	529.686	297.583	381.109	507.009	330.359	630.649	1439.89	836.304
RL4_JR_00639										RL4_JR_00639	2.29038	-2.78994	1.78029	-1.56713	0.117085	0.175816	0	0	0	0	0	0	2.88315	12.5891	5.14121
RL4_JR_00640	-	N	-		kinase-like domain	F:ATP binding; F:protein kinase activity; P:phosphorylation; P:protein phosphorylation; F:kinase activity	G3DSA:1.10.510.10 (GENE3D); IPR011009 (SUPERFAMILY)			RL4_JR_00640	4.62237	-3.80517	1.35876	-2.80048	0.00510268	0.011411	0	0	0	0	0	0	8.86705	17.9453	14.7889
RL4_JR_00641	-	Y	-		carbonic anhydrase	F:zinc ion binding; F:helicase activity; F:carbonate dehydratase activity	SSF63829 (SUPERFAMILY)			RL4_JR_00641	0.0258151	3.68616	3.37462	1.09232	0.274694		0	0	0	0	0	0	0.0271995	0.0781932	0.126944
RL4_JR_00642	Rsp272_RL_06879	N	-		allantoin transport	P:transmembrane transport; C:integral component of membrane; F:transporter activity	IPR001248 (PFAM); PTHR30618:SF9 (PANTHER); PTHR30618 (PANTHER)	2.A.39.3.1	the nucleobase:cation symporter-1 (ncs1) family.	RL4_JR_00642	0.305369	0.120261	3.33467	0.0360638	0.971232		0	0	0	0	0	0	0.652789	1.01651	1.07902
RL4_JR_00643	Rsp272_RL_05411	N	-		alpha-ketoglutarate dependent xanthine dioxygenase	F:dioxygenase activity; P:oxidation-reduction process	G3DSA:3.60.130.10 (GENE3D); IPR003819 (PFAM); PTHR37995 (PANTHER); SSF51197 (SUPERFAMILY)			RL4_JR_00643	2.66725	-3.01071	1.60515	-1.87565	0.0607027	0.100438	0	0	0	0	0	0	6.2287	7.27196	10.5046
RL4_JR_00644	-	N	-		Cyclopropane-fatty-acyl-phospholipid synthase	C:membrane; C:integral component of membrane; P:lipid biosynthetic process	IPR029063 (G3DSA:3.40.50.GENE3D); IPR003333 (PIRSF); IPR029063 (PFAM); PTHR10108:SF795 (PANTHER); PTHR10108:SF795 (PANTHER); PTHR10108 (PANTHER); PTHR10108 (PANTHER); IPR029063 (SUPERFAMILY)			RL4_JR_00644	8.133	-0.942267	1.31148	-0.718478	0.472462	0.566156	9.34636	0	0	0	31.2005	0	9.92784	7.07648	15.6458
RL4_JR_00645	-	N	-		aryl-alcohol dehydrogenase	F:oxidoreductase activity, acting on CH-OH group of donors; F:flavin adenine dinucleotide binding; P:oxidation-reduction process	IPR007867 (PFAM); IPR012132 (PIRSF); IPR000172 (PFAM); IPR023753 (G3DSA:3.50.50.GENE3D); PTHR11552:SF128 (PANTHER); PTHR11552 (PANTHER); IPR023753 (SUPERFAMILY); SSF54373 (SUPERFAMILY)			RL4_JR_00645	0.12939	1.35938	3.33971	0.407035	0.683982		0	0	0	0	0	0	0.163197	0.430062	0.571246
RL4_JR_00646	Rsp272_RL_07497	N	-	Effector probability:0.708	major facilitator superfamily transporter multidrug resistance		G3DSA:2.80.10.50 (GENE3D); PTHR39697:SF1 (PANTHER); PTHR39697 (PANTHER)			RL4_JR_00646	58.4459	-3.27118	0.602813	-5.42654	5.75e-08	3.89e-07	0	19.0535	26.7062	0	0	26.8896	111.192	188.602	153.57
RL4_JR_00647	Rsp272_RL_09727	N	-		two-component response regulator ssk1p	P:positive regulation of cellular process; C:cell part; P:intracellular signal transduction	IPR001789 (SMART); IPR001789 (PFAM); G3DSA:3.40.50.2300 (GENE3D); PTHR24423:SF477 (PANTHER); PTHR24423 (PANTHER); IPR001789 (PROSITE_PROFILES); IPR011006 (SUPERFAMILY)	9.B.238.3.1	The Uncharacterized Bacterial 5 TMS Protein-1 (UBP1) Family	RL4_JR_00647	457.853	-2.10605	0.440848	-4.77728	1.78e-06	9.08e-06	196.274	295.329	198.389	142.916	101.402	353.407	554.191	1450.4	828.37
RL4_JR_00648	Rsp272_RL_09726	N	-		Ribosomal mitochondrial	C:ribosome	IPR021036 (PFAM); PTHR28158 (PANTHER)			RL4_JR_00648	537.182	-1.2244	0.337024	-3.63297	0.000280173	0.000869878	448.625	428.703	309.029	512.115	257.405	284.262	606.604	1230.64	757.25
RL4_JR_00649	Rsp272_RL_09723	N	-		transcription factor partial	F:DNA binding; C:nucleus; F:zinc ion binding; C:membrane; C:integral component of membrane; P:regulation of transcription, DNA-templated; F:RNA polymerase II transcription factor activity, sequence-specific DNA binding; P:regulation of transcription from RNA polymerase II promoter	IPR001138 (G3DSA:4.10.240.GENE3D)			RL4_JR_00649	270.043	-0.574872	0.487687	-1.17877	0.238489	0.321955	158.888	125.753	122.085	464.476	226.204	307.31	199.808	529.289	296.572
RL4_JR_00650	Rsp272_RL_09722	N	-		tRNA-specific adenosine deaminase	F:catalytic activity; C:membrane	G3DSA:3.40.140.10 (GENE3D); IPR002125 (PFAM); PTHR11079 (PANTHER); PTHR11079:SF92 (PANTHER); IPR002125 (PROSITE_PROFILES); IPR016193 (SUPERFAMILY)			RL4_JR_00650	177.393	-1.44352	0.522591	-2.76224	0.0057406	0.0126982	56.0782	83.8352	91.564	297.741	54.601	107.559	175.573	454.341	275.245
RL4_JR_00651	Rsp272_RL_09721	N	-		duf636 domain	F:carbon-sulfur lyase activity; P:metabolic process	IPR006913 (PFAM); IPR006913 (G3DSA:3.90.1590.GENE3D); IPR011057 (SUPERFAMILY); IPR011057 (SUPERFAMILY)			RL4_JR_00651	53.161	-0.975364	0.532528	-1.83157	0.067015	0.109183	18.6927	47.6336	38.1517	59.5482	7.80014	65.3034	47.6264	122.255	71.4375
RL4_JR_00652	Rsp272_RL_09720	N	-		coiled-coil domain-containing		IPR018613 (PFAM)			RL4_JR_00652	35.3846	-0.0433714	0.520294	-0.0833593	0.933566	0.951404	18.6927	22.8641	22.891	71.4579	15.6003	61.462	26.3564	40.895	38.2417
RL4_JR_00653	Rsp272_RL_09719	N	-		hypothetical protein F503_04929		no IPS match			RL4_JR_00653	333.01	-1.14326	0.308606	-3.70459	0.000211735	0.000678225	224.313	232.452	335.735	154.825	241.804	222.8	395.155	694.863	495.143
RL4_JR_00654	Rsp272_RL_09717	N	-		hypothetical protein SPSK_05803	P:biological_process; C:cellular_component; F:molecular_function	no IPS match			RL4_JR_00654	461.357	-0.773178	0.415709	-1.8599	0.0628997	0.103513	308.43	213.399	213.649	381.109	429.008	695.289	477.978	816.18	617.168
RL4_JR_00655	Rsp272_RL_09716	N	-	Effector probability:0.718	Glucosamine 6-phosphate N-acetyltransferase	C:nucleus; C:cytoplasm; F:glucosamine 6-phosphate N-acetyltransferase activity; P:UDP-N-acetylglucosamine biosynthetic process	IPR000182 (PFAM); IPR016181 (G3DSA:3.40.630.GENE3D); PTHR13355 (PANTHER); IPR000182 (PROSITE_PROFILES); IPR016181 (SUPERFAMILY)			RL4_JR_00655	137.36	-1.39799	0.544413	-2.56789	0.010232	0.0211949	18.6927	40.0123	57.2275	166.735	187.203	76.8276	200.787	222.303	266.455
RL4_JR_00656	Rsp272_RL_09715	N	-		syntaxin 5	P:ER to Golgi vesicle-mediated transport; C:cis-Golgi network; P:vesicle docking; C:integral component of membrane; F:SNAP receptor activity; C:SNARE complex; C:Golgi membrane; P:intra-Golgi vesicle-mediated transport; F:SNARE binding; P:intracellular protein transport; P:vesicle fusion with Golgi apparatus	IPR000727 (SMART); IPR000727 (PFAM); G3DSA:1.20.58.70 (GENE3D); IPR021538 (PFAM); PTHR19957 (PANTHER); PTHR19957 (PANTHER); PTHR19957:SF3 (PANTHER); IPR000727 (PROSITE_PROFILES); IPR010989 (SUPERFAMILY)	8.A.91.1.2	the syntaxin (syntaxin) family.	RL4_JR_00656	220.488	0.0428429	0.379556	0.112876	0.910129	0.935288	317.776	207.683	160.237	369.199	179.403	115.241	174.295	258.976	201.586
RL4_JR_00657	Rsp272_RL_09714	N	-		sorbitol dehydrogenase	F:zinc ion binding; P:mycelium development; F:oxidoreductase activity; P:oxidation-reduction process	IPR011032 (G3DSA:3.90.180.GENE3D); IPR016040 (G3DSA:3.40.50.GENE3D); IPR013149 (PFAM); IPR013154 (PFAM); IPR002085 (PANTHER); PTHR11695:SF451 (PANTHER); PTHR11695:SF451 (PANTHER); IPR002085 (PANTHER); IPR011032 (SUPERFAMILY); IPR016040 (SUPERFAMILY)			RL4_JR_00657	53.173	-0.0217645	0.388108	-0.0560785	0.955279	0.967842	65.4245	45.7283	53.4123	35.7289	46.8008	69.1448	63.239	37.4154	61.6628
RL4_JR_00658	Rsp272_RL_09713	N	-		alcohol dehydrogenase	F:oxidoreductase activity; P:oxidation-reduction process	IPR020471 (PRINTS); IPR023210 (G3DSA:3.20.20.GENE3D); IPR023210 (PFAM); IPR020471 (PIRSF); PTHR11732:SF256 (PANTHER); IPR001395 (PANTHER); PTHR11732:SF256 (PANTHER); IPR023210 (SUPERFAMILY)	8.A.5.1.5	the voltage-gated k(+) channel -subunit (kv) family.	RL4_JR_00658	463.538	1.30662	0.292043	4.47406	7.67e-06	3.42e-05	336.469	468.715	747.773	643.121	522.609	749.069	231.142	221.248	251.697
RL4_JR_00659	Rsp272_RL_09711	N	-		lipase	P:lipid metabolic process; F:hydrolase activity	IPR002921 (PFAM); IPR029058 (G3DSA:3.40.50.GENE3D); PTHR21493:SF122 (PANTHER); PTHR21493:SF122 (PANTHER); PTHR21493 (PANTHER); PTHR21493 (PANTHER); PTHR21493 (PANTHER); PTHR21493:SF122 (PANTHER); IPR029058 (SUPERFAMILY)			RL4_JR_00659	260.133	0.665327	0.274557	2.42327	0.0153815	0.0301433	280.391	308.666	240.356	381.109	249.604	322.676	240.471	148.489	169.438
RL4_JR_00660	Rsp272_RL_09709	N	-		pigment biosynthesis Ayg1		IPR029058 (G3DSA:3.40.50.GENE3D); IPR010520 (PFAM); G3DSA:1.20.1440.110 (GENE3D); PTHR10992 (PANTHER); PTHR10992:SF807 (PANTHER); IPR029058 (SUPERFAMILY)	8.A.51.1.3	the dipeptidyl-aminopeptidase-like protein 6 beta subunit of kv4 channels (dpp6) family.	RL4_JR_00660	523.558	2.31067	0.296282	7.79889	6.25e-15	1.03e-13	700.977	845.973	858.413	547.844	780.014	545.476	197.142	132.498	103.681
RL4_JR_00661	Rsp272_RL_09708	N	-		2-deoxy-d-gluconate 3-dehydrogenase	F:oxidoreductase activity; P:oxidation-reduction process	IPR002347 (PRINTS); IPR002347 (PRINTS); SM00822 (SMART); IPR016040 (G3DSA:3.40.50.GENE3D); PF13561 (PFAM); PTHR24322:SF486 (PANTHER); IPR002347 (PANTHER); PTHR24322:SF486 (PANTHER); IPR002347 (PANTHER); IPR016040 (SUPERFAMILY)			RL4_JR_00661	111.692	1.20815	0.488072	2.47536	0.0133101	0.026623	93.4636	93.3619	144.976	119.096	241.804	134.448	99.5776	24.0444	54.4588
RL4_JR_00662	-	N	-		xylosidase arabinosidase	P:carbohydrate metabolic process; F:xylan 1,4-beta-xylosidase activity	IPR006710 (PFAM); IPR023296 (G3DSA:2.115.10.GENE3D); IPR006710 (PANTHER); IPR006710 (PANTHER); PTHR22925:SF30 (PANTHER); PTHR22925:SF30 (PANTHER); IPR023296 (SUPERFAMILY)			RL4_JR_00662	28.9201	1.7464	0.703829	2.48128	0.013091	0.0262546	18.6927	100.983	61.0427	0	23.4004	19.2069	9.98223	12.6282	14.3446
RL4_JR_00663	Rsp272_RL_09707	N	-		hypothetical protein SPI_03588	C:membrane; C:integral component of membrane; P:regulation of transcription, DNA-templated	no IPS match	8.A.23.1.4	the basigin (basigin) family.	RL4_JR_00663	1.68879	-1.17811	1.70938	-0.689203	0.490696	0.583499	0	3.81069	0	0	0	0	3.23675	3.01044	5.14121
RL4_JR_00664	Rsp272_RL_09704	N	-	Effector probability:0.576	shikimate kinase	F:ATP binding; P:D-gluconate catabolic process; P:phosphorylation; F:gluconokinase activity	IPR006001 (TIGRFAM); IPR031322 (PFAM); IPR027417 (G3DSA:3.40.50.GENE3D); PTHR11603 (PANTHER); IPR027417 (SUPERFAMILY)			RL4_JR_00664	20.9094	-1.18568	0.592206	-2.00214	0.0452695	0.077772	0	17.1481	15.2607	0	31.2005	19.2069	25.486	42.498	37.3849
RL4_JR_00665	-	N	-	Effector probability:0.971	---NA---		no IPS match			RL4_JR_00665	11.411	-1.62982	0.862544	-1.88955	0.0588179	0.0978078	0	7.62138	11.4455	0	0	15.3655	11.587	35.7343	20.9457
RL4_JR_00666	Rsp272_RL_09030	N	-		DUF858 domain containing	C:nucleus; P:cytoplasmic translation; C:cytosol; F:N-terminal protein N-methyltransferase activity; P:N-terminal peptidyl-proline dimethylation	IPR029063 (G3DSA:3.40.50.GENE3D); IPR008576 (PFAM); IPR008576 (PIRSF); IPR008576 (PANTHER); IPR029063 (SUPERFAMILY)			RL4_JR_00666	49.3319	-0.245698	0.486074	-0.505474	0.613226	0.696262	56.0782	30.4855	91.564	23.8193	23.4004	49.9379	64.7349	38.9402	65.0268
RL4_JR_00667	Rsp272_RL_09031	N	-		short chain dehydrogenase		IPR002347 (PRINTS); PF13561 (PFAM); IPR016040 (G3DSA:3.40.50.GENE3D); IPR016040 (SUPERFAMILY)			RL4_JR_00667	6.4635	-0.371825	1.05464	-0.352561	0.724417	0.792063	0	3.81069	15.2607	0	15.6003	0	11.6958	3.36231	8.44175
RL4_JR_00668	Rsp272_RL_10794	N	-		hypothetical protein SPSK_01793	P:proteolysis; F:cysteine-type peptidase activity	no IPS match			RL4_JR_00668	35.0965	-3.28195	0.921618	-3.56108	0.000369332	0.00111553	0	3.81069	0	0	46.8008	7.68276	44.3897	147.238	65.9472
RL4_JR_00669	Rsp272_RL_09025	N	-		family inorganic phosphate transporter	C:cytoplasm	IPR011629 (SMART); IPR011629 (G3DSA:3.30.1220.GENE3D); IPR027417 (G3DSA:3.40.50.GENE3D); IPR011629 (PFAM); IPR003495 (PFAM); PTHR13748:SF4 (PANTHER); PTHR13748 (PANTHER); PTHR13748 (PANTHER); PTHR13748:SF4 (PANTHER); PTHR13748:SF4 (PANTHER); PTHR13748 (PANTHER); PTHR13748 (PANTHER); IPR011629 (SUPERFAMILY); IPR027417 (SUPERFAMILY)	9.B.10.1.1	the putative tripartite zn(2+) transporter (tzt) family.	RL4_JR_00669	2006.72	-12.57	0.948336	-13.2548	4.23e-40	2.31e-38	0	0	0	0	0	0	2948.27	8301.06	6811.12
RL4_JR_00670	Rsp272_RL_09024	N	-		siderochrome-iron transporter	P:transmembrane transport; C:integral component of membrane	G3DSA:1.20.1250.20 (GENE3D); G3DSA:1.20.1250.20 (GENE3D); IPR011701 (PFAM); PTHR23501:SF50 (PANTHER); PTHR23501:SF50 (PANTHER); PTHR23501 (PANTHER); PTHR23501 (PANTHER); IPR020846 (SUPERFAMILY)	2.A.1.16.7	the major facilitator superfamily (mfs).	RL4_JR_00670	315.831	-2.28356	0.416872	-5.47784	4.31e-08	2.99e-07	112.156	74.3085	125.901	131.006	304.205	96.0344	727.642	682.744	588.479
RL4_JR_00671	Rsp272_RL_09023	N	-		GDP GTP exchange factor	C:cell part	IPR009449 (PFAM); PTHR14430 (PANTHER); PTHR14430:SF0 (PANTHER); PTHR14430:SF0 (PANTHER); PTHR14430 (PANTHER); SSF144284 (SUPERFAMILY)			RL4_JR_00671	426.031	0.970428	0.316402	3.06707	0.00216169	0.00533036	691.631	474.431	373.886	666.94	452.408	403.345	343.286	182.268	246.08
RL4_JR_00672	Rsp272_RL_09022	N	-		f-box domain-containing		IPR032675 (G3DSA:3.80.10.GENE3D); SSF52047 (SUPERFAMILY)			RL4_JR_00672	12.649	0.080035	0.764412	0.104701	0.916613	0.939975	9.34636	26.6748	0	11.9096	7.80014	19.2069	10.0638	11.9245	16.9152
RL4_JR_00673	-	N	-		---NA---		no IPS match			RL4_JR_00673	0						0	0	0	0	0	0	0	0	0
RL4_JR_00674	Rsp272_RL_09021	N	-		gat domain-containing	P:intracellular protein transport; C:intracellular	IPR004152 (G3DSA:1.20.58.GENE3D); IPR008942 (G3DSA:1.25.40.GENE3D); IPR004152 (PFAM); IPR004152 (PROSITE_PROFILES); IPR002014 (PROSITE_PROFILES); SSF89009 (SUPERFAMILY); IPR008942 (SUPERFAMILY)			RL4_JR_00674	924.92	2.48958	0.641829	3.87889	0.000104935	0.000363038	345.815	407.744	454.005	2072.28	1318.22	3046.21	235.086	221.208	223.706
RL4_JR_00675	Rsp272_RL_09020	N	-		indole-diterpene biosynthesis	C:membrane; C:integral component of membrane	IPR029058 (G3DSA:3.40.50.GENE3D); IPR008547 (PFAM); IPR008547 (PANTHER); PTHR12265:SF14 (PANTHER)			RL4_JR_00675	319.825	1.23991	0.371626	3.33644	0.000848592	0.00234569	299.084	251.506	228.91	547.844	522.609	530.11	186.834	126.126	185.401
RL4_JR_00676	Rsp272_RL_09019	N	-		thioesterase family		IPR029069 (G3DSA:3.10.129.GENE3D); PF13622 (PFAM); PTHR38110 (PANTHER); PTHR38110:SF1 (PANTHER); IPR029069 (SUPERFAMILY); IPR029069 (SUPERFAMILY)			RL4_JR_00676	138.847	-0.650813	0.628812	-1.03499	0.300674	0.389725	0	49.539	106.825	214.374	140.402	192.069	167.903	180.04	198.476
RL4_JR_00677	Rsp272_RL_09018	N	-		40S ribosomal S9	F:structural constituent of ribosome; C:small ribosomal subunit; F:rRNA binding; P:translation	IPR001912 (SMART); IPR002942 (SMART); IPR005710 (TIGRFAM); IPR002942 (G3DSA:3.10.290.GENE3D); IPR001912 (PFAM); IPR002942 (PFAM); PTHR11831:SF10 (PANTHER); IPR022801 (PANTHER); IPR002942 (PROSITE_PROFILES); SSF55174 (SUPERFAMILY)			RL4_JR_00677	1021.81	-0.741904	0.373812	-1.9847	0.0471779	0.0806256	682.285	539.213	614.242	1667.35	819.014	710.655	1145.37	1466.79	1551.35
RL4_JR_00678	Rsp272_RL_09017	N	-	Effector probability:0.559	60s ribosomal l21	F:structural constituent of ribosome; C:ribosome; P:translation	IPR001147 (G3DSA:2.30.30.GENE3D); IPR001147 (PFAM); IPR001147 (PANTHER); IPR008991 (SUPERFAMILY)			RL4_JR_00678	1247.1	-0.533057	0.323789	-1.64631	0.0997005	0.15317	906.597	830.731	793.555	1750.72	1263.62	987.234	1179.07	1987.04	1525.29
RL4_JR_00679	Rsp272_RL_09016	N	-		nuclear migration	P:cortical protein anchoring; C:cell cortex; F:phospholipid binding	IPR001849 (SMART); IPR011993 (G3DSA:2.30.29.GENE3D); IPR024774 (PFAM); PTHR28190 (PANTHER); PTHR28190:SF1 (PANTHER); IPR001849 (PROSITE_PROFILES); IPR011993 (SUPERFAMILY)			RL4_JR_00679	816.186	-1.16183	0.33848	-3.43248	0.000598086	0.00171934	495.357	443.945	675.285	524.024	725.413	603.096	855.154	2027.78	995.618
RL4_JR_00680	Rsp272_RL_09015	N	-		pre-mrna splicing factor cwc24	F:zinc ion binding; C:spliceosomal complex; P:mRNA splicing, via spliceosome	IPR000571 (SMART); IPR001841 (SMART); PF13920 (PFAM); IPR013083 (G3DSA:3.30.40.GENE3D); IPR000571 (G3DSA:4.10.1000.GENE3D); IPR000571 (PFAM); PTHR12930 (PANTHER); PTHR12930:SF0 (PANTHER); IPR000571 (PROSITE_PROFILES); IPR001841 (PROSITE_PROFILES); SSF57850 (SUPERFAMILY); IPR000571 (SUPERFAMILY)	3.A.20.1.3	the peroxisomal protein importer (ppi) family.	RL4_JR_00680	77.7	0.367386	0.505372	0.726963	0.467249	0.561202	37.3855	116.226	45.782	154.825	62.4011	88.3517	90.7377	31.0427	72.5482
RL4_JR_00681	Rsp272_RL_09014	N	-		hypothetical protein CMQ_5266	C:membrane	no IPS match			RL4_JR_00681	25.9643	-0.827121	0.830006	-0.996524	0.318996	0.409509	0	24.7695	22.891	0	62.4011	11.5241	60.6278	9.38318	42.0818
RL4_JR_00682	Rsp272_RL_09013	N	-		mitochondrial carrier rim2	P:transmembrane transport; C:integral component of membrane	IPR002067 (PRINTS); IPR023395 (G3DSA:1.50.40.GENE3D); IPR018108 (PFAM); PTHR24089 (PANTHER); PTHR24089:SF88 (PANTHER); IPR018108 (PROSITE_PROFILES); IPR018108 (PROSITE_PROFILES); IPR018108 (PROSITE_PROFILES); IPR023395 (SUPERFAMILY)	2.A.29.10.4	the mitochondrial carrier (mc) family.	RL4_JR_00682	102.622	1.27146	0.504073	2.52237	0.0116566	0.0237431	121.503	146.712	118.27	154.825	187.203	38.4138	83.7474	25.921	47.0009
RL4_JR_00683	Rsp272_RL_09012	N	-		pre-mrna-splicing factor slu7	F:metal ion binding; C:spliceosomal complex; P:mRNA splicing, via spliceosome	IPR007627 (PFAM); IPR021715 (PFAM); IPR001878 (G3DSA:4.10.60.GENE3D); PTHR12942 (PANTHER); PTHR12942:SF2 (PANTHER); PTHR12942:SF2 (PANTHER); PTHR12942 (PANTHER); IPR001878 (PROSITE_PROFILES); IPR001878 (SUPERFAMILY)			RL4_JR_00683	113.839	1.06087	0.438017	2.42198	0.015436	0.030238	112.156	127.658	198.389	71.4579	156.003	157.496	98.272	30.5735	72.5482
RL4_JR_00684	Rsp272_RL_09008	N	-		ph domain-containing	C:membrane	PTHR13466:SF0 (PANTHER); PTHR13466 (PANTHER)			RL4_JR_00684	125.319	-0.0458909	0.293511	-0.156351	0.875756	0.910298	112.156	161.954	110.64	107.187	101.402	142.131	120.304	152.711	119.39
RL4_JR_00685	Rsp272_RL_09009	N	-		---NA---		no IPS match			RL4_JR_00685	0						0	0	0	0	0	0	0	0	0
RL4_JR_00686	Rsp272_RL_09007	N	-	Effector probability:0.556	sorting nexin-3	C:pre-autophagosomal structure; C:Golgi membrane; P:endocytosis; C:nucleus; C:late endosome membrane; P:vesicle organization; P:mycelium development; P:autophagy; C:cytosol; P:late endosome to Golgi transport; F:phosphatidylinositol-3-phosphate binding; C:extrinsic component of membrane; P:CVT pathway	IPR001683 (SMART); IPR001683 (G3DSA:3.30.1520.GENE3D); IPR001683 (PFAM); PTHR10555 (PANTHER); IPR001683 (PROSITE_PROFILES); IPR001683 (SUPERFAMILY)	9.A.3.1.1	the sorting nexin27 (snx27)-retromer assembly apparatus for recycling integral membrane proteins (snx27-retromeraa) family.	RL4_JR_00686	226.756	0.274491	0.432308	0.634942	0.525466	0.616372	121.503	318.193	125.901	464.476	163.803	253.531	215.176	156.895	221.326
RL4_JR_00687	Rsp272_RL_09006	N	-		pre-mrna-splicing factor sap114	F:RNA binding; C:catalytic step 2 spliceosome; P:regulation of alternative mRNA splicing, via spliceosome; C:U2-type prespliceosome; C:U2 snRNP; P:mRNA 3'-splice site recognition	IPR000061 (SMART); IPR000061 (PFAM); IPR022030 (PFAM); PTHR15316:SF1 (PANTHER); PTHR15316:SF1 (PANTHER); PTHR15316 (PANTHER); IPR000061 (PROSITE_PROFILES); IPR000061 (PROSITE_PROFILES); IPR000061 (SUPERFAMILY); IPR000061 (SUPERFAMILY)			RL4_JR_00687	135.776	1.25703	0.401461	3.13113	0.00174132	0.00438972	186.927	259.127	122.085	178.645	195.003	69.1448	84.2914	59.3486	67.407
RL4_JR_00688	Rsp272_RL_09005	N	-		---NA---		no IPS match			RL4_JR_00688	9.72314	-1.35699	1.07192	-1.26593	0.205537	0.284193	9.34636	1.90535	7.63033	0	7.80014	11.5241	3.83514	40.2304	5.23642
RL4_JR_00689	Rsp272_RL_09004	N	-		histone-lysine n-methyltransferase	F:methyltransferase activity; P:methylation	IPR001214 (SMART); IPR003616 (SMART); IPR006560 (SMART); IPR001214 (PFAM); G3DSA:2.170.270.10 (GENE3D); PTHR22884 (PANTHER); PTHR22884:SF363 (PANTHER); PTHR22884:SF363 (PANTHER); IPR001214 (PROSITE_PROFILES); IPR006560 (PROSITE_PROFILES); IPR003616 (PROSITE_PROFILES); SSF82199 (SUPERFAMILY)			RL4_JR_00689	274.628	-2.02561	0.346438	-5.84697	5.01e-09	4.04e-08	112.156	148.617	175.498	95.2772	85.8015	176.703	390.912	726.454	560.234
RL4_JR_00690	Rsp272_RL_09003	N	-		small nuclear ribonucleo	P:mRNA metabolic process; C:viral nucleocapsid; C:spliceosomal snRNP complex; P:RNA processing	IPR001163 (SMART); G3DSA:2.30.30.100 (GENE3D); IPR001163 (PFAM); PTHR10553:SF5 (PANTHER); PTHR10553 (PANTHER); IPR010920 (SUPERFAMILY)			RL4_JR_00690	244.429	-0.0214715	0.260466	-0.0824351	0.934301	0.951824	186.927	226.736	221.28	333.47	210.604	284.262	286.03	212.881	237.67
RL4_JR_00691	Rsp272_RL_09002	N	-		pab-dependent poly -specific ribonuclease subunit pan3	F:ATP binding; C:PAN complex; P:mRNA processing; P:nuclear-transcribed mRNA poly(A) tail shortening; F:poly(A) RNA binding	G3DSA:3.30.200.20 (GENE3D); PTHR12272 (PANTHER); IPR030844 (HAMAP); IPR011009 (SUPERFAMILY)			RL4_JR_00691	377.011	-0.799117	0.276883	-2.88612	0.00390024	0.00896605	411.24	257.222	343.365	166.735	366.606	268.896	491.877	529.876	557.282
RL4_JR_00692	Rsp272_RL_09001	N	-		UBX domain-containing	P:protein processing; F:molecular_function	IPR006577 (SMART); G3DSA:3.10.20.90 (GENE3D); PF14555 (PFAM); IPR001012 (PFAM); G3DSA:1.10.8.10 (GENE3D); PTHR23322 (PANTHER); PTHR23322:SF1 (PANTHER); PTHR23322:SF1 (PANTHER); IPR012336 (SUPERFAMILY); IPR029071 (SUPERFAMILY)			RL4_JR_00692	216.647	-0.138296	0.307011	-0.450459	0.652379	0.729868	243.005	234.357	255.616	83.3675	202.804	226.641	207.968	280.674	215.391
RL4_JR_00693	Rsp272_RL_09000	N	-		imp-specific 5 -nucleotidase 1	F:magnesium ion binding; P:nicotinic acid riboside biosynthetic process; C:nucleus; P:inosine salvage; P:nicotinamide riboside biosynthetic process; F:IMP 5'-nucleotidase activity; C:cytosol; P:dephosphorylation; P:nucleotide metabolic process	IPR009453 (PIRSF); IPR009453 (PFAM); PTHR28213 (PANTHER); PTHR28213 (PANTHER); PTHR28213:SF1 (PANTHER); PTHR28213:SF1 (PANTHER)			RL4_JR_00693	51.2252	0.202263	0.352932	0.573093	0.566581	0.653393	56.0782	55.255	68.673	47.6386	54.601	38.4138	53.9639	42.5762	43.8273
RL4_JR_00694	Rsp272_RL_08997	N	-		HAL kinase	F:kinase activity	IPR000719 (SMART); G3DSA:1.10.510.10 (GENE3D); G3DSA:3.30.200.20 (GENE3D); IPR000719 (PFAM); PTHR24343 (PANTHER); PTHR24343:SF191 (PANTHER); PTHR24343 (PANTHER); PTHR24343:SF191 (PANTHER); IPR000719 (PROSITE_PROFILES); IPR011009 (SUPERFAMILY)	1.C.104.2.4	the heterokaryon incompatibility prion/amyloid protein (het-s) family	RL4_JR_00694	1028.99	-1.11748	0.33934	-3.29309	0.000990934	0.00268533	579.475	573.509	671.469	809.856	865.815	944.979	1082.38	2502.02	1231.45
RL4_JR_00695	Rsp272_RL_08996	N	-		glycosyltransferase family 39	P:fungal-type cell wall organization; P:filamentous growth; P:cell wall mannoprotein biosynthetic process; P:multicellular organism development; C:integral component of membrane; P:regulation of endoplasmic reticulum unfolded protein response; C:dolichyl-phosphate-mannose-protein mannosyltransferase complex; P:protein O-linked mannosylation; P:chain elongation of O-linked mannose residue; F:dolic…	IPR016093 (SMART); G3DSA:2.80.10.50 (GENE3D); IPR003342 (PFAM); IPR016093 (PFAM); IPR032421 (PFAM); IPR027004 (PTHR10050:PANTHER); IPR027005 (PANTHER); IPR016093 (PROSITE_PROFILES); IPR016093 (PROSITE_PROFILES); IPR016093 (PROSITE_PROFILES); IPR016093 (SUPERFAMILY)	9.B.142.5.4	the integral membrane glycosyltransferase family 39 (gt39) family.	RL4_JR_00695	995.662	0.0035113	0.266865	0.0131576	0.989502	0.992411	1121.56	1154.64	1247.56	786.037	920.416	741.386	1192.29	783.769	1013.3
RL4_JR_00696	Rsp272_RL_08995	N	-		autophagy 3	P:autophagosome assembly; P:piecemeal microautophagy of nucleus; P:late nucleophagy; F:metal ion binding; C:cytosol; P:C-terminal protein lipidation; F:Atg8 ligase activity; P:mitophagy; P:protein targeting to membrane; P:CVT pathway	IPR007134 (PFAM); IPR019461 (PFAM); IPR007135 (PFAM); PTHR12866:SF2 (PANTHER); PTHR12866:SF2 (PANTHER); PTHR12866 (PANTHER)	9.A.15.3.1	the autophagy-related phagophore-formation transporter (apt) family.	RL4_JR_00696	294.364	-0.817013	0.241751	-3.37957	0.000726006	0.00204087	196.274	241.979	274.692	178.645	249.604	253.531	361.917	471.622	421.008
RL4_JR_00697	Rsp272_RL_08994	N	-		palmitoyltransferase pfa5	F:transferase activity	IPR001594 (PFAM); PTHR22883:SF97 (PANTHER); PTHR22883 (PANTHER); PTHR22883 (PANTHER); PTHR22883:SF97 (PANTHER); PTHR22883 (PANTHER); IPR001594 (PROSITE_PROFILES)	8.A.114.1.3	the huntington-interacting protein 14 (hip14) family.	RL4_JR_00697	197.11	-1.16294	0.305565	-3.80586	0.000141313	0.00047348	140.195	160.049	106.825	178.645	85.8015	165.179	261.252	379.12	296.921
RL4_JR_00698	Rsp272_RL_08993	N	-		phosphoglycerate mutase	C:nucleus; C:cytoplasm; P:phosphate-containing compound metabolic process	IPR013078 (SMART); IPR013078 (PFAM); IPR029033 (G3DSA:3.40.50.GENE3D); PTHR23029 (PANTHER); PTHR23029 (PANTHER); PTHR23029:SF48 (PANTHER); PTHR23029:SF48 (PANTHER); PTHR23029:SF48 (PANTHER); IPR029033 (SUPERFAMILY)			RL4_JR_00698	166.603	0.558182	0.293348	1.9028	0.0570667	0.0952442	112.156	167.67	209.834	226.283	179.403	222.8	149.217	132.694	99.3651
RL4_JR_00699	Rsp272_RL_08991	N	-		c6 zinc finger domain containing	C:nucleus; F:zinc ion binding; F:RNA polymerase II transcription factor activity, sequence-specific DNA binding; P:regulation of transcription from RNA polymerase II promoter	IPR001138 (SMART); IPR001138 (G3DSA:4.10.240.GENE3D); IPR001138 (PFAM); IPR001138 (PROSITE_PROFILES); IPR001138 (SUPERFAMILY)			RL4_JR_00699	393.421	-0.153531	0.317576	-0.483448	0.628778	0.709798	560.782	482.052	335.735	226.283	343.206	322.676	431.575	325.44	513.042
RL4_JR_00700	Rsp272_RL_08990	N	-		transcription factor		PTHR39609 (PANTHER); PTHR39609:SF1 (PANTHER)			RL4_JR_00700	397.854	-0.555922	0.278619	-1.99528	0.0460127	0.0788962	514.05	320.098	324.289	297.741	241.804	368.772	432.255	609.125	472.547
RL4_JR_00701	Rsp272_RL_08989	N	-		DNA polymerase eta subunit	F:binding	IPR002110 (SMART); IPR001126 (PFAM); IPR017961 (G3DSA:3.30.1490.GENE3D); IPR020683 (PFAM); IPR020683 (G3DSA:1.25.40.GENE3D); G3DSA:1.10.150.20 (GENE3D); IPR020683 (G3DSA:1.25.40.GENE3D); IPR017961 (PFAM); G3DSA:3.30.70.270 (GENE3D); IPR002110 (PFAM); PTHR11076 (PANTHER); PTHR11076 (PANTHER); PTHR11076:SF11 (PANTHER); PTHR11076:SF11 (PANTHER); IPR002110 (PROSITE_PROFILES); IPR002110 (PROSITE_PROFI…	9.A.3.1.1	the sorting nexin27 (snx27)-retromer assembly apparatus for recycling integral membrane proteins (snx27-retromeraa) family.	RL4_JR_00701	440.196	-1.98675	0.421392	-4.71472	2.42e-06	1.2e-05	121.503	140.996	228.91	345.38	265.205	238.165	600.403	1434.22	586.987
RL4_JR_00702	-	N	-		hypothetical protein FPOA_06481		no IPS match			RL4_JR_00702	14.4982	-2.59078	0.7843	-3.3033	0.000955546	0.00260887	0	3.81069	7.63033	0	0	15.3655	31.3883	37.7282	34.5604
RL4_JR_00703	-	N	-		putative cyclase, partial	F:arylformamidase activity; P:tryptophan catabolic process to kynurenine	G3DSA:3.50.30.50 (GENE3D); IPR007325 (PFAM); PTHR34861 (PANTHER); PTHR34861:SF3 (PANTHER); SSF102198 (SUPERFAMILY)			RL4_JR_00703	17.9864	1.43365	0.830339	1.72658	0.0842428	0.133017	0	30.4855	57.2275	0	7.80014	38.4138	14.9326	4.41791	8.60043
RL4_JR_00704	-	N	-		major facilitator superfamily transporter	P:transmembrane transport; C:integral component of membrane	IPR011701 (PFAM); G3DSA:1.20.1250.20 (GENE3D); G3DSA:1.20.1250.20 (GENE3D); PTHR11662:SF276 (PANTHER); PTHR11662 (PANTHER); IPR020846 (PROSITE_PROFILES); IPR020846 (SUPERFAMILY)	2.A.1.14.11	the major facilitator superfamily (mfs).	RL4_JR_00704	131.43	2.91541	0.338133	8.6221	6.57e-18	1.33e-16	177.581	281.991	144.976	166.735	195.003	142.131	31.1707	24.2399	19.0415
RL4_JR_00705	-	N	-		CAIB BAIF family enzyme	C:nucleus; F:DNA binding; F:zinc ion binding; P:transcription, DNA-templated; F:transferase activity	IPR025496 (PFAM); IPR010839 (PFAM); IPR023606 (G3DSA:3.40.50.GENE3D); IPR023606 (G3DSA:3.40.50.GENE3D); IPR003673 (PFAM); IPR023606 (SUPERFAMILY); IPR023606 (SUPERFAMILY)			RL4_JR_00705	235.089	4.93548	0.319899	15.4282	1.06e-53	8.34e-52	308.43	249.6	488.341	440.657	218.404	376.455	12.6478	9.46137	11.8058
RL4_JR_00706	Rsp272_RL_06288	Y	-		glucose-dependent insulinotropic receptor	F:nucleic acid binding; P:nucleic acid phosphodiester bond hydrolysis; F:calcium ion binding; F:nuclease activity; C:membrane; C:integral component of membrane	no IPS match			RL4_JR_00706	4635.45	-9.60595	1.39157	-6.90296	5.09e-12	6.33e-11	0	3.81069	38.1517	71.4579	0	0	10508.9	17743.4	13353.3
RL4_JR_00707	Rsp272_RL_06289	N	-		Major facilitator superfamily transporter	C:membrane; C:integral component of membrane	no IPS match			RL4_JR_00707	163.486	-6.41896	1.916	-3.35019	0.000807561	0.00224114	0	0	30.5213	0	0	0	601.219	351.947	487.685
[truncated: 9,754 more rows]

## Sheet: Table S7
Supplemental Table S7. R. lauricola differentially expressed genes																						Normalized Read Counts
[truncated: 4,684 more rows]

[truncated: 8 more sheets: Table S8, Table S9, Table S10, Table S11, Table S12, Table S13, Table S14, Table S15]
